# Supplementary material for: A large-scale plasma proteome Mendelian randomization study identifies novel causal plasma proteins related to primary biliary cholangitis
Source: Front Immunol. 2023 Feb 7;14:1052616. doi: 10.3389/fimmu.2023.1052616 (PMC9941641; doi:10.3389/fimmu.2023.1052616)
Supplement: Supplementary file 1 [file DataSheet_1.zip › supplementary table.xlsx]

## Sheet: ST1
ST1 A brief information of the data source of pQTLs
author	Sun	Yao	Emilsson	Folkersen	Suhre	Png	Pietzner	Gilly	Hillary
DOI	10.1038/s41586-018-0175-2	10.1038/s41467-018-05512-x	10.1126/science.aaq1327	10.1038/s42255-020-00287-2	10.1038/ncomms14357	10.1038/s41467-021-27387-1	10.1038/s41467-020-19996-z	10.1038/s41467-020-20079-2	10.1038/s41467-019-11177-x
sample size	3301	6861	3200	21758	1000	2893	10708	1328	750
cohort	England’s National Health Service Blood and Transplant (NHSBT)	Framingham Heart Study	Age, Gene/Environment Susceptibility – Reykjavik Study	13 different cohorts of European ancestry	KORA (Cooperative Health Research in the Region of Augsburg) study	Hellenic Isolated Cohorts	Fenland Study	MANOLIS	Lothian Birth Cohort 1936
Ethnicity	European	European	European	European	European	European	European	European	European
genotyping platform	Affymetrix Axiom	Affymetrix 500K, Illumina Human Exome	Affymetrix, Illumina	Affymetrix, Illumina	Affymetrix Axiom	HiSeqX platform (Illumina)	Affymetrix Axiom, Illumina Infinium core Exome and Affymetrix SNP5.0	HiSeqX platform (Illumina)	Illumina 610Quadv1
proteomic platform	SOMAscan	Immuno-assay	SOMAscan	Olink	SOMAscan	Olink	SOMAscan	Olink	Olink
source of UniProt ID	SomaLogic		SomaLogic		SomaLogic		SomaLogic

## Sheet: ST2
ST2 Detailed information of plasma proteins in group A (sentinel cis-pQTLs only)
UniProtID	NSNP	rsids	r2	Gene.names...primary..	Protein.names	Involvement.in.disease	PubMed.ID
P78333	5	rs2352029 rs342702 rs342706 rs342708 rs7325116	1.1919	GPC5	Glypican-5 [Cleaved into: Secreted glypican-5]	NA	9070915; 9331333; 14702039; 15057823; 15489334
Q01638	6	rs10179654 rs11676124 rs12712135 rs12997015 rs13029918 rs3771167	0.961716	IL1RL1	Interleukin-1 receptor-like 1 (EC 3.2.2.6) (Protein ST2)	NA	1482686; 10527832; 10936050; 14702039; 15815621; 15489334; 15340161; 11478810; 16286016; 14759258; 19836339; 19508382; 23319592; 23980170
Q13478	4	rs1420106 rs1861246 rs2001461 rs2058622	0.954366	IL18R1	Interleukin-18 receptor 1 (IL-18R-1) (IL-18R1) (EC 3.2.2.6) (CD218 antigen-like family member A) (CDw218a) (IL1 receptor-related protein) (IL-1Rrp) (IL1R-rp) (Interleukin-18 receptor alpha) (IL-18R-alpha) (IL-18Ralpha) (CD antigen CD218a)	NA	8626725; 14702039; 15815621; 15489334; 9325300; 10653850; 10925275; 11046021; 14528293; 25261253; 25500532
Q10588	4	rs12651314 rs4473651 rs73224660 rs7657257	0.907417	BST1	ADP-ribosyl cyclase/cyclic ADP-ribose hydrolase 2 (EC 3.2.2.6) (ADP-ribosyl cyclase 2) (Bone marrow stromal antigen 1) (BST-1) (Cyclic ADP-ribose hydrolase 2) (cADPr hydrolase 2) (CD antigen CD157)	NA	8202488; 14702039; 15815621; 15489334; 16335952; 19159218; 25944712; 11866528
P48357	5	rs17412403 rs17415296 rs4655537 rs55749540 rs7535099	0.854705	LEPR	Leptin receptor (LEP-R) (HuB219) (OB receptor) (OB-R) (CD antigen CD295)	DISEASE: Leptin receptor deficiency (LEPRD) [MIM:614963]: A rare disease characterized by normal levels of serum leptin, hyperphagia and severe obesity from an early age. Additional features include alterations in immune function, and delayed puberty due to hypogonadotropic hypogonadism. {ECO:0000269|PubMed:25751111, ECO:0000269|PubMed:9537324}. Note=The disease is caused by variants affecting th…	8548812; 8805376; 8616721; 9158141; 9061609; 9537324; 9929394; 9600917; 9786864; 10896907; 12504075; 16052473; 16335952; 19159218; 25232147; 24275569; 25060689; 22405007; 8666155; 9144432; 9287054; 9175732; 9860295; 18987736; 25751111
P26927	3	rs13063312 rs9858542 rs9869826	0.843829	MST1	Hepatocyte growth factor-like protein (Macrophage stimulatory protein) (Macrophage-stimulating protein) (MSP) [Cleaved into: Hepatocyte growth factor-like protein alpha chain; Hepatocyte growth factor-like protein beta chain]	DISEASE: Note=MST1 variant Cys-689 may be associated with inflammatory bowel disease (IBD), a chronic, relapsing inflammation of the gastrointestinal tract with a complex etiology. It is unsure whether Cys-689 itself or a variation in linkage disequilibrium with Cys-689 is responsible for the association with IBD. {ECO:0000269|PubMed:19079170, ECO:0000269|PubMed:20228799}.	1655021; 8393443; 16641997; 15489334; 1827141; 9202013; 16335952; 19079170; 19159218; 20228799; 21875933; 22087277; 16279944
P35625	3	rs1079734 rs135150 rs2097326	0.833282	TIMP3	Metalloproteinase inhibitor 3 (Protein MIG-5) (Tissue inhibitor of metalloproteinases 3) (TIMP-3)	DISEASE: Sorsby fundus dystrophy (SFD) [MIM:136900]: Rare autosomal dominant macular disorder with an age of onset in the fourth decade. It is characterized by loss of central vision from subretinal neovascularization and atrophy of the ocular tissues. Generally, macular disciform degeneration develops in the patients eye within 6 months to 6 years. {ECO:0000269|PubMed:7550309, ECO:0000269|PubMed…	8174111; 7772252; 8163205; 8034652; 8808469; 8806658; 15461802; 14702039; 10591208; 15489334; 8188246; 7795886; 8666262; 15123717; 18638486; 7894485; 8634721; 7550309; 8728699; 8981947
P05155	5	rs11229075 rs11603020 rs12788387 rs2729354 rs7102271	0.800988	SERPING1	Plasma protease C1 inhibitor (C1 Inh) (C1Inh) (C1 esterase inhibitor) (C1-inhibiting factor) (Serpin G1)	DISEASE: Angioedema, hereditary (HAE) [MIM:106100]: An autosomal dominant disorder characterized by episodic local swelling involving subcutaneous or submucous tissue of the upper respiratory and gastrointestinal tracts, face, extremities, and genitalia. Hereditary angioedema due to C1 esterase inhibitor deficiency is comprised of two clinically indistinguishable forms. In hereditary angioedema t…	3488058; 3756141; 3267220; 2026152; 14702039; 16554811; 15489334; 3393514; 12773530; 6416294; 2154751; 3089875; 8618290; 3458172; 7814636; 8495195; 10946292; 12123444; 12754519; 15096536; 14760718; 16040958; 16335952; 19159218; 19139490; 19838169; 22171320; 23234360; 24275569; 17488724; 7749926; 3178731; 2365061; 2296585; 2118657; 1451784; 1363816; 8172583; 7883978; 8529136; 8755917; 14635117; 16…
Q9NZ08	3	rs12520053 rs149313 rs26496	0.62123	ERAP1	Endoplasmic reticulum aminopeptidase 1 (EC 3.4.11.-) (ARTS-1) (Adipocyte-derived leucine aminopeptidase) (A-LAP) (Aminopeptidase PILS) (Puromycin-insensitive leucyl-specific aminopeptidase) (PILS-AP) (Type 1 tumor necrosis factor receptor shedding aminopeptidase regulator)	NA	10220586; 11481040; 9628581; 12168954; 12975309; 15489334; 11056387; 15908954; 16286653; 18445477; 19159218; 21269460; 24275569; 21478864
P08887	1	rs4129267	0.594582	IL6R	Interleukin-6 receptor subunit alpha (IL-6 receptor subunit alpha) (IL-6R subunit alpha) (IL-6R-alpha) (IL-6RA) (IL-6R 1) (Membrane glycoprotein 80) (gp80) (CD antigen CD126) [Cleaved into: Soluble interleukin-6 receptor subunit alpha (sIL6R)]	DISEASE: Hyper-IgE recurrent infection syndrome 5, autosomal recessive (HIES5) [MIM:618944]: An immunologic disorder characterized by recurrent sinopulmonary and deep skin infections, mostly caused by bacteria, including H. influenza and Staphylococcus aureus. Additional features include asthma, atopic dermatitis, and impaired inflammatory responses during infection. Disease onset is in early inf…	3136546; 1872801; 14702039; 16710414; 15489334; 8056053; 10066782; 2529343; 8467812; 11017875; 12794819; 16270750; 21990364; 26876177; 28265003; 28060820; 30995492; 12461182; 12829785; 17357077; 31235509
P09341	2	rs16845091 rs3117600	0.586503	CXCL1	Growth-regulated alpha protein (C-X-C motif chemokine 1) (GRO-alpha(1-73)) (Melanoma growth stimulatory activity) (MGSA) (Neutrophil-activating protein 3) (NAP-3) [Cleaved into: GRO-alpha(4-73); GRO-alpha(5-73); GRO-alpha(6-73)]	NA	2890161; 2970963; 2129556; 15489334; 10095777; 2182761; 2655583; 1755384; 15340161; 2670560; 8397104; 8089846; 7806518
P78417	2	rs1147611 rs2282326	0.546721	GSTO1	Glutathione S-transferase omega-1 (GSTO-1) (EC 2.5.1.18) (Glutathione S-transferase omega 1-1) (GSTO 1-1) (Glutathione-dependent dehydroascorbate reductase) (EC 1.8.5.1) (Monomethylarsonic acid reductase) (MMA(V) reductase) (EC 1.20.4.2) (S-(Phenacyl)glutathione reductase) (SPG-R)	NA	10783391; 12928150; 17974005; 15164054; 15489334; 11271497; 11511179; 17226937; 18028863; 19413330; 19608861; 21269460; 24275569; 25944712; 21106529; 12618591
Q6P179	1	rs2927608	0.544961	ERAP2	Endoplasmic reticulum aminopeptidase 2 (EC 3.4.11.-) (Leukocyte-derived arginine aminopeptidase) (L-RAP)	NA	12799365; 15691326; 15489334; 16335952; 15908954; 16286653; 16585582; 17332242; 21269460; 22106953
Q9BWP8	2	rs3820897 rs6542680	0.529004	COLEC11	Collectin-11 (Collectin kidney protein 1) (CL-K1)	DISEASE: 3MC syndrome 2 (3MC2) [MIM:265050]: A form of 3MC syndrome, an autosomal recessive disorder characterized by facial dysmorphism, craniosynostosis, learning disability, and genital, limb and vesicorenal anomalies. Facial features include hypertelorism, blepharophimosis, blepharoptosis and highly arched eyebrows, cleft lip and/or palate. The term 3MC syndrome includes Carnevale, Mingarelli…	17179669; 12975309; 14702039; 15815621; 15489334; 17974005; 18669648; 20956340; 23954398; 24275569; 25912189; 21258343; 28301481
P36222	1	rs10920578	0.526044	CHI3L1	Chitinase-3-like protein 1 (39 kDa synovial protein) (Cartilage glycoprotein 39) (CGP-39) (GP-39) (hCGP-39) (YKL-40)	DISEASE: Asthma-related traits 7 (ASRT7) [MIM:611960]: Asthma-related traits include clinical symptoms of asthma, such as coughing, wheezing, dyspnea, bronchial hyperresponsiveness as assessed by methacholine challenge test, serum IgE levels, atopy and atopic dermatitis. {ECO:0000269|PubMed:18403759}. Note=Disease susceptibility is associated with variants affecting the gene represented in this e…	8245017; 9244440; 14702039; 15489334; 2375755; 9492324; 16472595; 17160890; 19414556; 20558631; 20051317; 12775711; 12851408; 18403759
P14625	1	rs1165693	0.525315	HSP90B1	Endoplasmin (94 kDa glucose-regulated protein) (GRP-94) (Heat shock protein 90 kDa beta member 1) (Tumor rejection antigen 1) (gp96 homolog)	NA	2377606; 15489334; 2546060; 12665801; 12475965; 12643545; 12754519; 18669648; 20865800; 17081065; 16263699; 18264092; 19159218; 20068231; 21269460; 21406692; 23186163; 23349634; 24275569; 26091039; 25944712; 29192674; 32272059
Q9H3S3	2	rs2465651 rs7114195	0.523031	TMPRSS5	Transmembrane protease serine 5 (EC 3.4.21.-) (Spinesin)	DISEASE: Note=Defects in TMPRSS5 may be a cause of deafness. {ECO:0000269|PubMed:17918732}.	11741986; 16554811; 17918732
Q93070	2	rs1001096 rs3887182	0.509382	ART4	Ecto-ADP-ribosyltransferase 4 (EC 2.4.2.31) (ADP-ribosyltransferase C2 and C3 toxin-like 4) (ARTC4) (Dombrock blood group carrier molecule) (Mono(ADP-ribosyl)transferase 4) (NAD(P)(+)--arginine ADP-ribosyltransferase 4) (CD antigen CD297)	NA	11001920; 11896313; 15489334; 9119374; 11520417; 20106667
P0DJI8	2	rs1993373 rs4150579	0.507556	SAA1	Serum amyloid A-1 protein (SAA) [Cleaved into: Amyloid protein A (Amyloid fibril protein AA); Serum amyloid protein A(2-104); Serum amyloid protein A(3-104); Serum amyloid protein A(2-103); Serum amyloid protein A(2-102); Serum amyloid protein A(4-101)]	DISEASE: Note=Reactive, secondary amyloidosis is characterized by the extracellular accumulation in various tissues of the SAA1 protein. These deposits are highly insoluble and resistant to proteolysis; they disrupt tissue structure and compromise function. {ECO:0000269|PubMed:1463770}.; DISEASE: Note=Elevated serum SAA1 protein levels may be associated with lung cancer. {ECO:0000269|PubMed:14637…	3839415; 3183061; 1656519; 16554811; 15489334; 1971508; 7115671; 1546977; 6155694; 5055786; 5056669; 4816450; 1463770; 1259755; 11946204; 3442653; 12973732; 8783012; 8670280; 10211414; 12606051; 8512321; 24275569; 24706838
P09619	2	rs3756309 rs3776081	0.507327	PDGFRB	Platelet-derived growth factor receptor beta (PDGF-R-beta) (PDGFR-beta) (EC 2.7.10.1) (Beta platelet-derived growth factor receptor) (Beta-type platelet-derived growth factor receptor) (CD140 antigen-like family member B) (Platelet-derived growth factor receptor 1) (PDGFR-1) (CD antigen CD140b)	DISEASE: Note=A chromosomal aberration involving PDGFRB is found in a form of chronic myelomonocytic leukemia (CMML). Translocation t(5;12)(q33;p13) with EVT6/TEL. It is characterized by abnormal clonal myeloid proliferation and by progression to acute myelogenous leukemia (AML).; DISEASE: Myeloproliferative disorder chronic with eosinophilia (MPE) [MIM:131440]: A hematologic disorder characteriz…	2835772; 2850496; 18593464; 15372022; 15489334; 9285559; 21938754; 2846185; 15340161; 2550144; 2554309; 1653029; 1709159; 1846866; 1314164; 1396585; 1313434; 1375321; 7685273; 7679113; 7691811; 7692233; 8302579; 8940081; 9373237; 10454568; 9989826; 10821867; 10805725; 11297552; 11331881; 12181402; 12907457; 15087372; 15492236; 14966296; 15902258; 17620338; 21098708; 20494825; 20529858; 21733313; …
Q8NFP4	1	rs6938061	0.503875	MDGA1	MAM domain-containing glycosylphosphatidylinositol anchor protein 1 (GPI and MAM protein) (GPIM) (Glycosylphosphatidylinositol-MAM) (MAM domain-containing protein 3)	NA	12082541; 14574404; 14702039; 15922729; 16335952; 23248271; 27607563
P22749	2	rs12151621 rs7603438	0.486273	GNLY	Granulysin (Lymphokine LAG-2) (Protein NKG5) (T-cell activation protein 519)	NA	2434598; 2212946; 8423048; 15489334; 10644038; 9756476; 10449094; 12488100
P19801	2	rs10452848 rs6464103	0.481569	AOC1	Amiloride-sensitive amine oxidase [copper-containing] (DAO) (Diamine oxidase) (EC 1.4.3.22) (Amiloride-binding protein 1) (Amine oxidase copper domain-containing protein 1) (Histaminase) (Kidney amine oxidase) (KAO)	NA	2217167; 8182053; 8595053; 12853948; 15489334; 8144586; 19764817
P54317	1	rs7910135	0.469388	PNLIPRP2	Pancreatic lipase-related protein 2 (PL-RP2) (Cytotoxic T lymphocyte lipase) (Galactolipase) (EC 3.1.1.26) (Triacylglycerol lipase) (EC 3.1.1.3)	NA	1379598; 14702039; 15164054; 15489334; 10674344; 15287741; 17401110; 19451396; 19824014; 20083229; 21652702; 21865348; 23732775; 26494624; 18702514; 20445095; 30408063
O75828	2	rs1028997 rs60409141	0.467076	CBR3	Carbonyl reductase [NADPH] 3 (EC 1.1.1.184) (NADPH-dependent carbonyl reductase 3) (Short chain dehydrogenase/reductase family 21C member 2)	NA	9740676; 10830953; 15489334; 18493841; 21269460; 15537833
P08118	1	rs10993994	0.464371	MSMB	Beta-microseminoprotein (Immunoglobulin-binding factor) (IGBF) (PN44) (Prostate secreted seminal plasma protein) (Prostate secretory protein of 94 amino acids) (PSP-94) (PSP94) (Seminal plasma beta-inhibin)	DISEASE: Prostate cancer, hereditary, 13 (HPC13) [MIM:611928]: A condition associated with familial predisposition to cancer of the prostate. Most prostate cancers are adenocarcinomas that develop in the acini of the prostatic ducts. Other rare histopathologic types of prostate cancer that occur in approximately 5% of patients include small cell carcinoma, mucinous carcinoma, prostatic ductal car…	3829888; 2590204; 2322265; 2054385; 7506990; 7566962; 15164054; 15489334; 10491085; 3995056; 6434350; 1930232; 7671139; 11788998; 15344909; 18264096; 22887727; 16930619; 20184897
Q9Y336	3	rs2075803 rs2691273 rs3745542	0.463385	SIGLEC9	Sialic acid-binding Ig-like lectin 9 (Siglec-9) (CDw329) (Protein FOAP-9) (CD antigen CD329)	NA	10903842; 10801862; 10801860; 12975309; 14702039; 15057824; 15489334
P00738	3	rs11645898 rs2000999 rs9302635	0.459045	HP	Haptoglobin (Zonulin) [Cleaved into: Haptoglobin alpha chain; Haptoglobin beta chain]	DISEASE: Anhaptoglobinemia (AHP) [MIM:614081]: A condition characterized by the absence of the serum glycoprotein haptoglobin. Serum levels of haptoglobin vary among normal persons: levels are low in the neonatal period and in the elderly, differ by population, and can be influenced by environmental factors, such as infection. Secondary hypohaptoglobinemia can occur as a consequence of hemolysis,…	6688992; 6310599; 6546723; 6330675; 4018023; 2987228; 1478675; 14702039; 15616553; 15489334; 3519135; 6310515; 10493829; 6325933; 6997877; 7637327; 4573324; 12754519; 14760718; 16335952; 16740002; 19159218; 19139490; 19838169; 19805376; 19659435; 21269460; 21248165; 22905912; 24275569; 31142615; 14999562
P49788	1	rs61696028	0.445496	RARRES1	Retinoic acid receptor responder protein 1 (Phorbol ester-induced gene 1 protein) (PERG-1) (RAR-responsive protein TIG1) (Tazarotene-induced gene 1 protein)	NA	8601727; 15489334; 8832110; 21303978
Q9NR71	4	rs12411860 rs1898198 rs2813297 rs2842126	0.443963	ASAH2	Neutral ceramidase (N-CDase) (NCDase) (EC 3.5.1.-) (EC 3.5.1.23) (Acylsphingosine deacylase 2) (BCDase) (LCDase) (hCD) (N-acylsphingosine amidohydrolase 2) (Non-lysosomal ceramidase) [Cleaved into: Neutral ceramidase soluble form]	NA	14557071; 15946935; 15164054; 10781606; 11278489; 15489334; 15845354; 16061940; 16229686; 17475390; 17334805; 19345744; 24798654; 30154232; 26190575
Q16549	3	rs199605734 rs7083 rs9326248	0.443759	PCSK7	Proprotein convertase subtilisin/kexin type 7 (EC 3.4.21.-) (Lymphoma proprotein convertase) (Prohormone convertase 7) (Proprotein convertase 7) (PC7) (Proprotein convertase 8) (PC8) (hPC8) (Subtilisin/kexin-like protease PC7)	NA	8615762; 8564950; 14702039; 15489334; 10362256; 9341152
Q16674	3	rs1455434 rs2604877 rs4803378	0.435343	MIA	Melanoma-derived growth regulatory protein (Melanoma inhibitory activity protein)	NA	7923218; 8550608; 12230496; 15489334; 15340161; 19807924; 22419821; 11331761
Q5SRI9	1	rs80268500	0.425154	MANEA	Glycoprotein endo-alpha-1,2-mannosidase (Endo-alpha mannosidase) (Endomannosidase) (hEndo) (EC 3.2.1.130) (Mandaselin)	NA	15760709; 15677381; 14702039; 17974005; 14574404; 15489334; 16959974
P29622	4	rs10139745 rs10146582 rs10149354 rs882732	0.416397	SERPINA4	Kallistatin (Kallikrein inhibitor) (Peptidase inhibitor 4) (PI-4) (Serpin A4)	NA	8227002; 7835886; 15489334; 1334488; 12754519; 16335952; 19139490
Q9BYC5	1	rs4899172	0.415652	FUT8	Alpha-(1,6)-fucosyltransferase (Alpha1-6FucT) (EC 2.4.1.68) (Fucosyltransferase 8) (GDP-L-Fuc:N-acetyl-beta-D-glucosaminide alpha1,6-fucosyltransferase) (GDP-fucose--glycoprotein fucosyltransferase) (Glycoprotein 6-alpha-L-fucosyltransferase)	DISEASE: Congenital disorder of glycosylation with defective fucosylation 1 (CDGF1) [MIM:618005]: A form of congenital disorder of glycosylation, a genetically heterogeneous group of multisystem disorders caused by a defect in glycoprotein biosynthesis and characterized by under-glycosylated serum glycoproteins. Congenital disorders of glycosylation result in a wide variety of clinical features, …	9133635; 10814706; 14514715; 14702039; 12508121; 15489334; 10764839; 25171405; 29304374; 17172260; 30237576
P20062	2	rs4820023 rs4820885	0.40919	TCN2	Transcobalamin-2 (TC-2) (Transcobalamin II) (TC II) (TCII)	DISEASE: Transcobalamin II deficiency (TCN2 deficiency) [MIM:275350]: Results in various forms of anemia. Note=The disease is caused by variants affecting the gene represented in this entry.	1708393; 8439564; 7742531; 15461802; 10591208; 15489334; 3782074; 8443384; 16537422; 27411955; 11159542
Q16627	3	rs41341749 rs7222922 rs9903158	0.408704	CCL14	C-C motif chemokine 14 (Chemokine CC-1/CC-3) (HCC-1/HCC-3) (HCC-1(1-74)) (NCC-2) (Small-inducible cytokine A14) [Cleaved into: HCC-1(3-74); HCC-1(4-74); HCC-1(9-74)]	NA	8551235; 9600961; 10213461; 15489334; 10978165; 11085751; 17691823
Q8TD46	2	rs12233417 rs77561169	0.4071	CD200R1	Cell surface glycoprotein CD200 receptor 1 (CD200 cell surface glycoprotein receptor) (Cell surface glycoprotein OX2 receptor 1)	NA	15274657; 12975309; 14702039; 16641997; 15489334; 15340161; 12960329; 24388216; 24275569
Q9NPH0	1	rs12145385	0.387123	ACP6	Lysophosphatidic acid phosphatase type 6 (EC 3.1.3.2) (Acid phosphatase 6, lysophosphatidic) (Acid phosphatase-like protein 1) (PACPL1)	NA	10506173; 12010880; 24722188; 12975309; 14702039; 16710414; 15489334; 15340161; 23807634
Q9UI42	1	rs729167	0.3715	CPA4	Carboxypeptidase A4 (EC 3.4.17.-) (Carboxypeptidase A3)	NA	10383164; 12975309; 14702039; 12853948; 15489334; 12552318; 20385563; 16091843; 15738388; 22294694
P11226	2	rs10824796 rs2506	0.371139	MBL2	Mannose-binding protein C (MBP-C) (Collectin-1) (MBP1) (Mannan-binding protein) (Mannose-binding lectin)	NA	2450948; 2477486; 2590164; 9743385; 15489334; 12175909; 7982896; 9087411; 14515269; 15145932; 16116208; 18006063; 23460739; 24275569; 29563915; 7634089; 1675710; 1304173; 1303250; 10447262; 15994813; 21695215
Q13591	1	rs17329170	0.371079	SEMA5A	Semaphorin-5A (Semaphorin-F) (Sema F)	NA	9464278; 15372022; 15489334; 15218527; 20696765; 19850054; 21706053; 26637798
P29120	1	rs1820177	0.369764	PCSK1	Neuroendocrine convertase 1 (NEC 1) (EC 3.4.21.93) (Prohormone convertase 1) (Proprotein convertase 1) (PC1)	DISEASE: Proprotein convertase 1 deficiency (PC1 deficiency) [MIM:600955]: Characterized by obesity, hypogonadism, hypoadrenalism, reactive hypoglycemia as well as marked small-intestinal absorptive dysfunction It is due to impaired processing of prohormones. {ECO:0000269|PubMed:14617756, ECO:0000269|PubMed:17595246, ECO:0000269|PubMed:9207799}. Note=The disease is caused by variants affecting th…	1547893; 1605851; 8666140; 14702039; 15372022; 7797529; 23234360; 9207799; 10391209; 14617756; 17595246; 18604207
P08709	1	rs3093253	0.369555	F7	Coagulation factor VII (EC 3.4.21.21) (Proconvertin) (Serum prothrombin conversion accelerator) (SPCA) (Eptacog alfa) [Cleaved into: Factor VII light chain; Factor VII heavy chain]	DISEASE: Factor VII deficiency (FA7D) [MIM:227500]: A hemorrhagic disease with variable presentation. The clinical picture can be very severe, with the early occurrence of intracerebral hemorrhages or repeated hemarthroses, or, in contrast, moderate with cutaneous-mucosal hemorrhages (epistaxis, menorrhagia) or hemorrhages provoked by a surgical intervention. Finally, numerous subjects are comple…	3486420; 3037537; 16292673; 15057823; 15489334; 3264725; 8043443; 2511201; 2129367; 1904059; 9023546; 19167329; 21949356; 8598903; 9925787; 9692950; 2070047; 1634227; 8364544; 8242057; 8204879; 7860081; 7981691; 7974346; 8652821; 8844208; 8940045; 8883260; 9414278; 9576180; 9452082; 10391209; 11091194; 11129332; 10862079; 10984565; 12472587; 14717781; 19751712; 18976247; 19432927; 21206266; 21372…
Q8NEV9.Q14213	2	rs4905 rs55873430	0.368035	NA	NA	NA	NA
P53634	3	rs17756204 rs217053 rs55897509	0.365516	CTSC	Dipeptidyl peptidase 1 (EC 3.4.14.1) (Cathepsin C) (Cathepsin J) (Dipeptidyl peptidase I) (DPP-I) (DPPI) (Dipeptidyl transferase) [Cleaved into: Dipeptidyl peptidase 1 exclusion domain chain (Dipeptidyl peptidase I exclusion domain chain); Dipeptidyl peptidase 1 heavy chain (Dipeptidyl peptidase I heavy chain); Dipeptidyl peptidase 1 light chain (Dipeptidyl peptidase I light chain)]	DISEASE: Papillon-Lefevre syndrome (PLS) [MIM:245000]: An autosomal recessive disorder characterized by palmoplantar keratosis and severe periodontitis affecting deciduous and permanent dentitions and resulting in premature tooth loss. The palmoplantar keratotic phenotype vary from mild psoriasiform scaly skin to overt hyperkeratosis. Keratosis also affects other sites such as elbows and knees. {…	7649281; 9092576; 11180601; 12809647; 14702039; 17974005; 16554811; 15489334; 9507095; 7665576; 11015218; 1586157; 19167329; 19159218; 21269460; 24275569; 25944712; 11726493; 10581027; 10662807; 10662808; 11106356; 11180012; 11886537; 11158173; 12112662; 14974080; 15108292; 15991336; 25799584
Q93091	1	rs11622942	0.355776	RNASE6	Ribonuclease K6 (RNase K6) (EC 3.1.27.-)	NA	8836175; 15489334; 25075772; 27089320; 27013146
Q9Y274	1	rs72934623	0.355448	ST3GAL6	Type 2 lactosamine alpha-2,3-sialyltransferase (EC 2.4.99.-) (CMP-NeuAc:beta-galactoside alpha-2,3-sialyltransferase VI) (ST3Gal VI) (ST3GalVI) (Sialyltransferase 10)	NA	10206952; 14702039; 16641997; 15489334; 19159218
Q96PQ1	1	rs3826667	0.349303	SIGLEC12	Sialic acid-binding Ig-like lectin 12 (Siglec-12) (Sialic acid-binding Ig-like lectin-like 1) (Siglec-L1)	NA	11409877; 11546777; 12975309; 15489334
P11717	3	rs12202350 rs2297363 rs600324	0.346788	IGF2R	Cation-independent mannose-6-phosphate receptor (CI Man-6-P receptor) (CI-MPR) (M6PR) (300 kDa mannose 6-phosphate receptor) (MPR 300) (Insulin-like growth factor 2 receptor) (Insulin-like growth factor II receptor) (IGF-II receptor) (M6P/IGF2 receptor) (M6P/IGF2R) (CD antigen CD222)	NA	2957598; 2963003; 9892739; 14574404; 10900005; 11387475; 12754519; 17081983; 17487921; 18220336; 19367720; 18691976; 18669648; 18318008; 18817523; 19413330; 19159218; 19369195; 19690332; 19608861; 20068231; 21269460; 21406692; 23186163; 24275569; 25944712; 18046459
P39900	3	rs17368582 rs72981675 rs72983513	0.34078	MMP12	Macrophage metalloelastase (MME) (EC 3.4.24.65) (Macrophage elastase) (ME) (hME) (Matrix metalloproteinase-12) (MMP-12)	NA	8226919; 14702039; 15489334; 9115292; 11575928; 11575929
O43291	1	rs8112211	0.340351	SPINT2	Kunitz-type protease inhibitor 2 (Hepatocyte growth factor activator inhibitor type 2) (HAI-2) (Placental bikunin)	DISEASE: Diarrhea 3, secretory sodium, congenital, with or without other congenital anomalies (DIAR3) [MIM:270420]: A disease characterized by life-threatening secretory diarrhea, severe metabolic acidosis and hyponatremia. Hyponatremia is secondary to extraordinarily high fecal sodium loss, with low or normal excretion of urinary sodium, in the absence of infectious, autoimmune and endocrine cau…	9346890; 9115294; 9434156; 14702039; 15057824; 15489334; 15340161; 19185281
Q99829	2	rs1204656 rs2425143	0.338377	CPNE1	Copine-1 (Chromobindin 17) (Copine I)	NA	9430674; 11780052; 15489334; 12522145; 12949241; 14674885; 18212740; 19539605; 19608861; 21087455; 21269460; 23263657; 25450385
O00175	1	rs6969965	0.337339	CCL24	C-C motif chemokine 24 (CK-beta-6) (Eosinophil chemotactic protein 2) (Eotaxin-2) (Myeloid progenitor inhibitory factor 2) (MPIF-2) (Small-inducible cytokine A24)	NA	9104803; 9365122; 14702039; 12853948; 15489334; 15340161; 10913244
Q8TDQ1	1	rs2384955	0.336794	CD300LF	CMRF35-like molecule 1 (CLM-1) (CD300 antigen-like family member F) (Immune receptor expressed on myeloid cells 1) (IREM-1) (Immunoglobulin superfamily member 13) (IgSF13) (NK inhibitory receptor) (CD antigen CD300f)	NA	15184070; 15549731; 12975309; 14702039; 16625196; 15489334; 15340161; 22043923; 24035150; 17275839
O76070	1	rs3750822	0.332645	SNCG	Gamma-synuclein (Breast cancer-specific gene 1 protein) (Persyn) (Synoretin) (SR)	NA	9044857; 9700196; 9737786; 15489334; 10852916; 11746666; 18669648; 21269460
O60242	1	rs1953613	0.315279	ADGRB3	Adhesion G protein-coupled receptor B3 (Brain-specific angiogenesis inhibitor 3)	NA	9533023; 9628581; 12168954; 14702039; 14574404; 15489334; 18669648; 21262840; 24567399; 22333914; 25713288
Q16663	1	rs7221769	0.309534	CCL15	C-C motif chemokine 15 (Chemokine CC-2) (HCC-2) (Leukotactin-1) (LKN-1) (MIP-1 delta) (Macrophage inflammatory protein 5) (MIP-5) (Mrp-2b) (NCC-3) (Small-inducible cytokine A15) [Cleaved into: CCL15(22-92); CCL15(25-92); CCL15(29-92)]	NA	9548457; 9624581; 9600961; 10213461; 15489334; 15340161; 9129202; 9558365; 15905581; 10320325
Q8NFM7	3	rs1463657 rs59527464 rs6776722	0.307367	IL17RD	Interleukin-17 receptor D (IL-17 receptor D) (IL-17RD) (IL17Rhom) (Interleukin-17 receptor-like protein) (Sef homolog) (hSef)	DISEASE: Hypogonadotropic hypogonadism 18 with or without anosmia (HH18) [MIM:615267]: A disorder characterized by absent or incomplete sexual maturation by the age of 18 years, in conjunction with low levels of circulating gonadotropins and testosterone and no other abnormalities of the hypothalamic-pituitary axis. In some cases, it is associated with non-reproductive phenotypes, such as anosmia…	12958313; 14742870; 12975309; 17974005; 15489334; 12807873; 15239952; 23643382
Q14112	2	rs1151582 rs2749870	0.306961	NID2	Nidogen-2 (NID-2) (Osteonidogen)	NA	9733643; 14702039; 12508121; 11956183; 19159218; 22905912; 16959974; 24275569
Q8NHL6	1	rs2004318	0.302321	LILRB1	Leukocyte immunoglobulin-like receptor subfamily B member 1 (LIR-1) (Leukocyte immunoglobulin-like receptor 1) (CD85 antigen-like family member J) (Immunoglobulin-like transcript 2) (ILT-2) (Monocyte/macrophage immunoglobulin-like receptor 7) (MIR-7) (CD antigen CD85j)	NA	9259559; 9285411; 10941837; 19658091; 20600445; 15057824; 15489334; 9842885; 10591185; 11907092; 16455647; 19304799; 20448110; 24453251; 29262349; 28636952; 11114384
P07355	2	rs338419 rs36032232	0.295935	ANXA2	Annexin A2 (Annexin II) (Annexin-2) (Calpactin I heavy chain) (Calpactin-1 heavy chain) (Chromobindin-8) (Lipocortin II) (Placental anticoagulant protein IV) (PAP-IV) (Protein I) (p36)	NA	3013422; 2174397; 17974005; 16572171; 15489334; 1825830; 8110754; 8117306; 8449982; 2946940; 14522961; 14654843; 15302870; 16139798; 17081065; 18799458; 21269460; 21886777; 22848640; 23186163; 24808179; 24275569; 25114211; 25944712; 28112733; 8636985; 28669632
P17538	1	rs7202566	0.285768	CTRB1	Chymotrypsinogen B (EC 3.4.21.1) [Cleaved into: Chymotrypsin B chain A; Chymotrypsin B chain B; Chymotrypsin B chain C]	NA	2917002; 15616553; 15489334
O00602	3	rs10858300 rs11103602 rs11103604	0.277753	FCN1	Ficolin-1 (Collagen/fibrinogen domain-containing protein 1) (Ficolin-A) (Ficolin-alpha) (M-ficolin)	NA	8573080; 14702039; 15164053; 15489334; 8947836; 15340161; 21037097; 20400674; 17148457; 17897951; 20032467; 16959974
Q7Z7M8	1	rs284663	0.272783	B3GNT8	UDP-GlcNAc:betaGal beta-1,3-N-acetylglucosaminyltransferase 8 (BGnT-8) (Beta-1,3-Gn-T8) (Beta-1,3-N-acetylglucosaminyltransferase 8) (Beta3Gn-T8) (EC 2.4.1.-)	NA	15486459; 15620693; 15917431; 18826941
Q8N423	1	rs103294	0.272265	LILRB2	Leukocyte immunoglobulin-like receptor subfamily B member 2 (LIR-2) (Leukocyte immunoglobulin-like receptor 2) (CD85 antigen-like family member D) (Immunoglobulin-like transcript 4) (ILT-4) (Monocyte/macrophage immunoglobulin-like receptor 10) (MIR-10) (CD antigen CD85d)	NA	9259559; 9382880; 9548455; 15057824; 15489334; 9842885; 11169396; 11875462; 12853576; 16455647; 19860908; 20448110; 27859042; 12390682
P16562	2	rs478328 rs586874	0.267521	CRISP2	Cysteine-rich secretory protein 2 (CRISP-2) (Cancer/testis antigen 36) (CT36) (Testis-specific protein TPX-1)	NA	2613236; 8665901; 14702039; 14574404; 15489334;
Q16719	3	rs16858172 rs3768844 rs3816193	0.266853	KYNU	Kynureninase (EC 3.7.1.3) (L-kynurenine hydrolase)	DISEASE: Hydroxykynureninuria (HYXKY) [MIM:236800]: An inborn error of amino acid metabolism characterized by massive urinary excretion of large amounts of kynurenine, 3-hydroxykynurenine and xanthurenic acid. Affected individuals manifest renal tubular dysfunction, metabolic acidosis, psychomotor retardation, non-progressive encephalopathy, and muscular hypertonia. {ECO:0000269|PubMed:17334708, …	8706755; 9180257; 14702039; 15815621; 15489334; 11985583; 21269460; 22814378; 24275569; 17300176; 17334708; 28792876
P08174	3	rs11580387 rs12134133 rs145807285	0.266194	CD55	Complement decay-accelerating factor (CD antigen CD55)	DISEASE: Complement hyperactivation, angiopathic thrombosis, and protein-losing enteropathy (CHAPLE) [MIM:226300]: An autosomal recessive disease characterized by abdominal pain and diarrhea, primary intestinal lymphangiectasia, edema due to hypoproteinemia, malabsorption, and less frequently, bowel inflammation, recurrent infections, and angiopathic thromboembolic disease. Patients' T lymphocyte…	2433596; 16503113; 16710414; 15489334; 1711208; 2436222; 2428813; 1712233; 1824699; 1377029; 7525274; 7517044; 7538177; 8764022; 9151867; 11297558; 12409401; 17804498; 19159218; 21269460; 26207632; 28657861; 7519480; 12675719; 1720702; 12499389; 14734808; 12672958; 28657829
Q8TDQ0	2	rs4704737 rs4704846	0.264898	HAVCR2	Hepatitis A virus cellular receptor 2 (HAVcr-2) (T-cell immunoglobulin and mucin domain-containing protein 3) (TIMD-3) (T-cell immunoglobulin mucin receptor 3) (TIM-3) (T-cell membrane protein 3) (CD antigen CD366)	DISEASE: Note=May be involved in T-cell exhaustion associated with chronic viral infections such as with human immunodeficiency virus (HIV) and hepatitic C virus (HCV). {ECO:0000269|PubMed:19001139, ECO:0000269|PubMed:19587053}.; DISEASE: T-cell lymphoma, subcutaneous panniculitis-like (SPTCL) [MIM:618398]: An uncommon form of T-cell non-Hodgkin lymphoma, in which cytotoxic CD8+ T-cells infiltrat…	11823861; 14702039; 15372022; 15489334; 14556005; 16286920; 17069754; 18006747; 19001139; 19587053; 20083673; 22171320; 22323453; 22383801; 23555261; 24838857; 24825777; 24337741; 26492563; 30374066; 30429576; 34110282; 30792187
P10768	2	rs6561333 rs947409	0.260614	ESD	S-formylglutathione hydrolase (FGH) (EC 3.1.2.12) (Esterase D) (Methylumbelliferyl-acetate deacetylase) (EC 3.1.1.56)	NA	3462698; 3164702; 10931946; 15057823; 15489334; 3462714; 4768551; 3770744; 19608861; 21269460; 24275569; 25944712; 19126594; 7907313; 12721789
O75015	3	rs10919543 rs10919544 rs2099684	0.260532	FCGR3B	Low affinity immunoglobulin gamma Fc region receptor III-B (Fc-gamma RIII-beta) (CD16-I) (Fc-gamma RIII) (Fc-gamma RIIIb) (FcRIII) (FcRIIIb) (FcR-10) (IgG Fc receptor III-1) (CD antigen CD16b)	NA	2526846; 2967436; 2521732; 2525780; 15245367; 16710414; 7836402; 1825220; 10917521; 11021536; 9028335
P35442	3	rs3763267 rs73041845 rs73043857	0.258367	THBS2	Thrombospondin-2	DISEASE: Intervertebral disc disease (IDD) [MIM:603932]: A common musculo-skeletal disorder caused by degeneration of intervertebral disks of the lumbar spine. It results in low-back pain and unilateral leg pain. {ECO:0000269|PubMed:18455130}. Note=Disease susceptibility is associated with variants affecting the gene represented in this entry.	8406456; 14702039; 14574404; 15489334; 1559694; 1371676; 11590138; 18455130; 20714802; 16186819; 18499674
O95502	1	rs117773903	0.257854	NPTXR	Neuronal pentraxin receptor	NA	10591208
Q92820	3	rs10957266 rs12676348 rs4739046	0.256601	GGH	Gamma-glutamyl hydrolase (EC 3.4.19.9) (Conjugase) (GH) (Gamma-Glu-X carboxypeptidase)	NA	8816764; 10570974; 15489334; 10527932; 11005824; 12643545; 16945597; 17081065; 21269460; 24275569; 11953431
P42701	1	rs376008	0.255255	IL12RB1	Interleukin-12 receptor subunit beta-1 (IL-12 receptor subunit beta-1) (IL-12R subunit beta-1) (IL-12R-beta-1) (IL-12RB1) (IL-12 receptor beta component) (CD antigen CD212)	DISEASE: Immunodeficiency 30 (IMD30) [MIM:614891]: A form of Mendelian susceptibility to mycobacterial disease, a rare condition caused by impairment of interferon-gamma mediated immunity. It is characterized by predisposition to illness caused by moderately virulent mycobacterial species, such as Bacillus Calmette-Guerin (BCG) vaccine, environmental non-tuberculous mycobacteria, and by the more …	7911493; 14702039; 15057824; 15489334; 8943050; 12023369; 11424023
Q9UK55	1	rs12434093	0.254947	SERPINA10	Protein Z-dependent protease inhibitor (PZ-dependent protease inhibitor) (PZI) (Serpin A10)	NA	10460162; 12975309; 15489334; 9689066; 11049983; 16335952; 19159218; 22540147; 26091039; 19528533; 20427285; 23375655
Q8IW75	3	rs34825443 rs4900236 rs77822037	0.254336	SERPINA12	Serpin A12 (OL-64) (Visceral adipose tissue-derived serine protease inhibitor) (Vaspin) (Visceral adipose-specific serpin)	NA	16030142; 15489334; 28668641; 23370777; 26199422; 26529565; 27693231
P27930	3	rs2310170 rs3218848 rs7561460	0.254121	IL1R2	Interleukin-1 receptor type 2 (IL-1R-2) (IL-1RT-2) (IL-1RT2) (CD121 antigen-like family member B) (CDw121b) (IL-1 type II receptor) (Interleukin-1 receptor beta) (IL-1R-beta) (Interleukin-1 receptor type II) (CD antigen CD121b) [Cleaved into: Interleukin-1 receptor type 2, membrane form (mIL-1R2) (mIL-1RII); Interleukin-1 receptor type 2, soluble form (sIL-1R2) (sIL-1RII)]	NA	1833184; 8702856; 15815621; 15489334; 7989776; 7878046; 9395521; 9862719; 10975853; 12530978; 20802483
Q11128	2	rs10420107 rs778809	0.252485	FUT5	4-galactosyl-N-acetylglucosaminide 3-alpha-L-fucosyltransferase FUT5 (EC 2.4.1.152) (3-galactosyl-N-acetylglucosaminide 4-alpha-L-fucosyltransferase FUT5) (EC 2.4.1.65) (Fucosyltransferase 5) (Fucosyltransferase V) (Fuc-TV) (FucT-V) (Galactoside 3-L-fucosyltransferase)	NA	1740457; 7650030; 14702039; 15057824; 15489334; 7721776; 9737988; 9737989; 14718375; 17604274; 29593094
O94923	1	rs11854180	0.243852	GLCE	D-glucuronyl C5-epimerase (EC 5.1.3.17) (Heparan sulfate C5-epimerase) (Hsepi) (Heparin/heparan sulfate:glucuronic acid C5-epimerase) (Heparosan-N-sulfate-glucuronate 5-epimerase)	NA	16572171; 10048485; 19159218; 20118238; 22528493; 30872481
O43508	1	rs80067372	0.240711	TNFSF12	Tumor necrosis factor ligand superfamily member 12 (APO3 ligand) (TNF-related weak inducer of apoptosis) (TWEAK) [Cleaved into: Tumor necrosis factor ligand superfamily member 12, membrane form; Tumor necrosis factor ligand superfamily member 12, secreted form]	NA	9405449; 9560343; 12411489; 12975309; 16625196; 15489334; 10085077; 14961121; 12787562; 23667509
P08603	3	rs10737680 rs2274700 rs70621	0.240571	CFH	Complement factor H (H factor 1)	DISEASE: Basal laminar drusen (BLD) [MIM:126700]: Drusen are extracellular deposits that accumulate below the retinal pigment epithelium on Bruch membrane. Basal laminar drusen refers to an early adult-onset drusen phenotype that shows a pattern of uniform small, slightly raised yellow subretinal nodules randomly scattered in the macula. In later stages, these drusen often become more numerous, w…	2963625; 16710414; 15489334; 2946589; 2937845; 1826708; 6215918; 6444659; 2968404; 2139673; 9558116; 14760718; 16335952; 17591618; 19112495; 19159218; 19139490; 19838169; 20008295; 24275569; 25136834; 26700768; 1829116; 1533152; 8331663; 9312129; 9551389; 10577907; 10762557; 10803850; 11170895; 11170896; 11158219; 11851332; 12020532; 14583443; 12960213; 14978182; 15895326; 15870199; 15761122; 157…
O00241	1	rs3848788	0.235492	SIRPB1	Signal-regulatory protein beta-1 (SIRP-beta-1) (CD172 antigen-like family member B) (CD antigen CD172b)	NA	9062191; 14702039; 11780052; 15489334; 10940905; 10604985; 16081415; 16335952; 18657508;
P03952	2	rs1511802 rs4253305	0.21968	KLKB1	Plasma kallikrein (EC 3.4.21.34) (Fletcher factor) (Kininogenin) (Plasma prekallikrein) (PKK) [Cleaved into: Plasma kallikrein heavy chain; Plasma kallikrein light chain]	DISEASE: Prekallikrein deficiency (PKK deficiency) [MIM:612423]: This disorder is a blood coagulation defect. {ECO:0000269|PubMed:14652634, ECO:0000269|PubMed:17598838}. Note=The disease is caused by variants affecting the gene represented in this entry.	3521732; 11031105; 14702039; 15815621; 15489334; 1998666; 2844223; 12754519; 16335952; 19159218; 14652634; 17598838
Q8IZF2	1	rs62875162	0.217376	ADGRF5	Adhesion G protein-coupled receptor F5 (G-protein coupled receptor 116)	NA	12435584; 10048485; 17974005; 14574404; 15489334; 12679517; 16335952; 25713288
O43155	3	rs17796777 rs4904262 rs72693232	0.217083	FLRT2	Leucine-rich repeat transmembrane protein FLRT2 (Fibronectin-like domain-containing leucine-rich transmembrane protein 2)	NA	10644439; 9455477; 12975309; 15489334; 15340161; 19159218
Q9NQ25	1	rs489286	0.215876	SLAMF7	SLAM family member 7 (CD2 subset 1) (CD2-like receptor-activating cytotoxic cells) (CRACC) (Membrane protein FOAP-12) (Novel Ly9) (Protein 19A) (CD antigen CD319)	NA	11220635; 11698418; 11802771; 12975309; 14702039; 17974005; 16710414; 15489334; 15340161; 15368295; 12242590; 16339536; 23695528; 23956418
Q08ET2	1	rs16982907	0.20956	SIGLEC14	Sialic acid-binding Ig-like lectin 14 (Siglec-14)	NA	17012248; 12975309
Q92832	2	rs16907058 rs61652119	0.208801	NELL1	Protein kinase C-binding protein NELL1 (NEL-like protein 1) (Nel-related protein 1)	NA	8975702; 14702039; 16554811; 15489334; 21723284; 16959974
P04118	2	rs9380534 rs9380535	0.207859	CLPS	Colipase	NA	2337598; 1643046; 14574404; 15489334; 6691986; 17401110; 26494624; 8479519; 16189801
Q06033	2	rs2535627 rs2535629	0.207392	ITIH3	Inter-alpha-trypsin inhibitor heavy chain H3 (ITI heavy chain H3) (ITI-HC3) (Inter-alpha-inhibitor heavy chain 3) (Serum-derived hyaluronan-associated protein) (SHAP)	NA	7681778; 9756925; 16641997; 15489334; 7522574; 2476436; 2465147; 1898736; 16335952
O43699	1	rs2124910	0.205892	SIGLEC6	Sialic acid-binding Ig-like lectin 6 (Siglec-6) (CD33 antigen-like 1) (CDw327) (Obesity-binding protein 1) (OB-BP1) (CD antigen CD327)	NA	9465907; 14702039; 15057824; 15489334; 10428856;
P98066	2	rs2278089 rs289828	0.205112	TNFAIP6	Tumor necrosis factor-inducible gene 6 protein (EC 3.1.1.-) (Hyaluronate-binding protein) (TNF-stimulated gene 6 protein) (TSG-6) (Tumor necrosis factor alpha-induced protein 6) (TNF alpha-induced protein 6)	NA	1730767; 11854277; 15815621; 15489334; 7516184; 15060082; 15917224; 16771708; 16873769; 18586671; 18042364; 20463016; 24501198; 26823460; 27044744; 8797823; 26468290
Q14956	6	rs10250602 rs10262243 rs28458177 rs5850 rs858240 rs858267	0.204098	GPNMB	Transmembrane glycoprotein NMB (Hematopoietic growth factor inducible neurokinin-1 type)	DISEASE: Note=Increased expression levels in glioblastoma multiforme biopsy samples correlate with poor patient survival prognosis (PubMed:16609006). Has been proposed as a potential target for antibodies coupled to cytotoxic drugs in the context of cancer immunotherapy, including that of melanoma (PubMed:16489096). {ECO:0000269|PubMed:16489096, ECO:0000269|PubMed:16609006}.; DISEASE: Amyloidosis…	7814155; 12609765; 12975309; 12690205; 12853948; 15489334; 12643545; 16489096; 16609006; 17081065; 19159218; 25944712; 16959974; 29336782
O94779	5	rs1461672 rs1461674 rs2614546 rs4143858 rs4316475	0.203594	CNTN5	Contactin-5 (Neural recognition molecule NB-2) (hNB-2)	NA	11013081; 16554811; 15489334; 20133774
P07949	4	rs2505535 rs2506028 rs2795502 rs2795507	0.197646	RET	Proto-oncogene tyrosine-protein kinase receptor Ret (EC 2.7.10.1) (Cadherin family member 12) (Proto-oncogene c-Ret) [Cleaved into: Soluble RET kinase fragment; Extracellular cell-membrane anchored RET cadherin 120 kDa fragment]	DISEASE: Colorectal cancer (CRC) [MIM:114500]: A complex disease characterized by malignant lesions arising from the inner wall of the large intestine (the colon) and the rectum. Genetic alterations are often associated with progression from premalignant lesion (adenoma) to invasive adenocarcinoma. Risk factors for cancer of the colon and rectum include colon polyps, long-standing ulcerative coli…	14702039; 15164054; 15489334; 2660074; 3078962; 3037315; 2734021; 2406025; 10980597; 10439047; 11061555; 14711813; 12787916; 16778204; 17884497; 17664273; 19053769; 18753381; 19366855; 19853745; 19369195; 20064382; 20605972; 20409618; 20616503; 20702524; 19823924; 21134556; 21357690; 21454698; 21994944; 23333276; 28953886; 29144449; 28846097; 28846099; 16928683; 20117004; 20473317; 9359036; 90677…
Q92484	1	rs13192569	0.192737	SMPDL3A	Acid sphingomyelinase-like phosphodiesterase 3a (ASM-like phosphodiesterase 3a) (EC 3.1.4.-)	NA	14702039; 14574404; 15489334; 19159218; 25288789; 26783088
Q96D42	2	rs6555820 rs6878069	0.191175	HAVCR1	Hepatitis A virus cellular receptor 1 (HAVcr-1) (Kidney injury molecule 1) (KIM-1) (T-cell immunoglobulin and mucin domain-containing protein 1) (TIMD-1) (T-cell immunoglobulin mucin receptor 1) (TIM) (TIM-1) (T-cell membrane protein 1) (CD antigen CD365)	NA	9658108; 15372022; 15489334; 17229699; 17471468; 18669648; 21536871; 23084921; 24703780; 29437974; 29742433; 32641828; 34359995; 14534576; 26487564
P25774	2	rs12410394 rs4970986	0.190743	CTSS	Cathepsin S (EC 3.4.22.27)	NA	1373132; 1377692; 8157683; 14702039; 16710414; 15489334; 9524075; 21269460; 24275569; 25944712; 30612035; 9876921; 11856830; 17469812
Q6NVY1	1	rs291447	0.189963	HIBCH	3-hydroxyisobutyryl-CoA hydrolase, mitochondrial (EC 3.1.2.4) (3-hydroxyisobutyryl-coenzyme A hydrolase) (HIB-CoA hydrolase) (HIBYL-CoA-H)	DISEASE: 3-hydroxyisobutryl-CoA hydrolase deficiency (HIBCHD) [MIM:250620]: An autosomal recessive inborn error of valine metabolism. It causes severely delayed psychomotor development, neurodegeneration, increased lactic acid, and brain lesions in the basal ganglia. {ECO:0000269|PubMed:17160907}. Note=The disease is caused by variants affecting the gene represented in this entry.	8824301; 15815621; 15489334; 19608861; 21269460; 23186163; 24275569; 25944712; 17160907
P49223	2	rs13042504 rs6017591	0.187897	SPINT3	Kunitz-type protease inhibitor 3 (HKIB9)	NA	11780052;
P29460	2	rs10045431 rs2901313	0.1834	IL12B	Interleukin-12 subunit beta (IL-12B) (Cytotoxic lymphocyte maturation factor 40 kDa subunit) (CLMF p40) (IL-12 subunit p40) (NK cell stimulatory factor chain 2) (NKSF2)	DISEASE: Immunodeficiency 29 (IMD29) [MIM:614890]: A form of Mendelian susceptibility to mycobacterial disease, a rare condition caused by impairment of interferon-gamma mediated immunity. It is characterized by predisposition to illness caused by moderately virulent mycobacterial species, such as Bacillus Calmette-Guerin (BCG) vaccine, environmental non-tuberculous mycobacteria, and by the more …	1674604; 1673147; 11197695; 15489334; 2204066; 2070420; 7836910; 10207176; 9854038; 11114383; 11753820; 17587057; 18800148; 10899108; 18708069; 18680750
P02765	2	rs2518134 rs35094235	0.18316	AHSG	Alpha-2-HS-glycoprotein (Alpha-2-Z-globulin) (Ba-alpha-2-glycoprotein) (Fetuin-A) [Cleaved into: Alpha-2-HS-glycoprotein chain A; Alpha-2-HS-glycoprotein chain B]	DISEASE: Alopecia-mental retardation syndrome 1 (APMR1) [MIM:203650]: A rare autosomal recessive form of alopecia. APMR1 patients show loss of hair on the scalp, absence of eyebrows, eyelashes, axillary and pubic hair, and mild to severe mental retardation. {ECO:0000269|PubMed:28054173}. Note=The disease may be caused by variants affecting the gene represented in this entry.	3474608; 9322749; 11415520; 14702039; 16641997; 15489334; 3944104; 12665801; 9003486; 6833285; 2645941; 2760061; 11439093; 12754519; 14760718; 16335952; 16740002; 18088087; 18669648; 18318008; 19159218; 19139490; 19838169; 21269460; 22171320; 23186163; 24275569; 26091039; 28054173
Q02246	3	rs1572995 rs3795559 rs41264869	0.181402	CNTN2	Contactin-2 (Axonal glycoprotein TAG-1) (Axonin-1) (Transient axonal glycoprotein 1) (TAX-1)	DISEASE: Epilepsy, familial adult myoclonic, 5 (FAME5) [MIM:615400]: A form of familial myoclonic epilepsy, a neurologic disorder characterized by cortical hand tremors, myoclonic jerks and occasional generalized or focal seizures with a non-progressive or very slowly progressive disease course. Usually, myoclonic tremor is the presenting symptom, characterized by tremulous finger movements and m…	8425542; 8307567; 8586412; 16710414; 15340161; 16335952; 23518707; 17766378
Q96SM3	2	rs13043754 rs67159741	0.178712	CPXM1	Probable carboxypeptidase X1 (EC 3.4.17.-) (Metallocarboxypeptidase CPX-1)	NA	14702039; 12975309; 11780052; 15489334
Q14005	2	rs4778639 rs7166271	0.1769	IL16	Pro-interleukin-16 [Cleaved into: Interleukin-16 (IL-16) (Lymphocyte chemoattractant factor) (LCF)]	NA	12923170; 19906316; 14702039; 16572171; 15489334; 9990060; 8609984; 7910967; 9422780; 11032842; 11276202; 12450396; 12620798; 14734747; 18097041; 21269460; 24275569; 9699630;
P17931	2	rs112034739 rs76426991	0.176682	LGALS3	Galectin-3 (Gal-3) (35 kDa lectin) (Carbohydrate-binding protein 35) (CBP 35) (Galactose-specific lectin 3) (Galactoside-binding protein) (GALBP) (IgE-binding protein) (L-31) (Laminin-binding protein) (Lectin L-29) (Mac-2 antigen)	NA	2261464; 2402511; 2022338; 2009535; 7682704; 9439577; 14702039; 12508121; 15489334; 8253806; 9501082; 15181153; 19594635; 19497882; 19616076; 21269460; 23186163; 24945728; 25944712; 27693506; 32272059; 9582341
P15559	1	rs77944668	0.175333	NQO1	NAD(P)H dehydrogenase [quinone] 1 (EC 1.6.5.2) (Azoreductase) (DT-diaphorase) (DTD) (Menadione reductase) (NAD(P)H:quinone oxidoreductase 1) (Phylloquinone reductase) (Quinone reductase 1) (QR1)	NA	2843525; 1657151; 14702039; 15616553; 15489334; 21269460; 21636573; 23186163; 28112733; 10543876; 10706635; 11735396; 11587640; 16700548; 1737339; 10447260
O94856	2	rs6663324 rs6667532	0.173161	NFASC	Neurofascin	DISEASE: Neurodevelopmental disorder with central and peripheral motor dysfunction (NEDCPMD) [MIM:618356]: An autosomal recessive neurodevelopmental disorder with early onset and a highly variable phenotype. Disease features include hypotonia apparent from birth, poor feeding, global developmental delay with absence of reaction to touch and no eye contact, infantile-onset progressive ataxia and d…	9872452; 12168954; 14702039; 16710414; 15489334; 15491607; 17974005; 18669648; 23897819; 21047790; 28940097; 29288388; 30124836; 30850329
Q8IYS0	1	rs4422272	0.171096	GRAMD1C	Protein Aster-C (GRAM domain-containing protein 1C)	NA	12975309; 14702039; 15489334; 17974005; 24275569
P12821	1	rs4344	0.169944	ACE	Angiotensin-converting enzyme (ACE) (EC 3.2.1.-) (EC 3.4.15.1) (Dipeptidyl carboxypeptidase I) (Kininase II) (CD antigen CD143) [Cleaved into: Angiotensin-converting enzyme, soluble form]	DISEASE: Ischemic stroke (ISCHSTR) [MIM:601367]: A stroke is an acute neurologic event leading to death of neural tissue of the brain and resulting in loss of motor, sensory and/or cognitive function. Ischemic strokes, resulting from vascular occlusion, is considered to be a highly complex disease consisting of a group of heterogeneous disorders with multiple genetic and environmental risk factor…	2849100; 2547653; 2554286; 10319862; 14702039; 16625196; 2558109; 9642152; 1649623; 8755737; 9013598; 10769174; 10969042; 10924499; 11076943; 12386153; 12459472; 12542396; 15151696; 15671045; 16335952; 19159218; 21269460; 12540854; 15236580; 16476442; 10099885; 10391210; 11551873; 14694062; 15534175; 15277638; 16116425; 25787250
P10643	3	rs10473230 rs429017 rs7713972	0.169346	C7	Complement component C7	DISEASE: Complement component 7 deficiency (C7D) [MIM:610102]: A rare defect of the complement classical pathway associated with susceptibility to severe recurrent infections, predominantly by Neisseria gonorrhoeae or Neisseria meningitidis. {ECO:0000269|PubMed:8871666, ECO:0000269|PubMed:9218625, ECO:0000269|PubMed:9856499}. Note=Disease susceptibility is associated with variants affecting the g…	3335508; 14702039; 15489334; 7730625; 10551839; 14760718; 16335952; 19139490; 22171320; 19419965; 8871666; 9218625; 9856499; 22028381
Q08752	2	rs17843966 rs8396	0.168411	PPID	Peptidyl-prolyl cis-trans isomerase D (PPIase D) (EC 5.2.1.8) (40 kDa peptidyl-prolyl cis-trans isomerase) (Cyclophilin-40) (CYP-40) (Cyclophilin-related protein) (Rotamase D)	NA	8509368; 8812478; 14702039; 15489334; 12665801; 9659917; 11525244; 11350175; 12145316; 14580201; 15497503; 18708059; 18669648; 19690332; 20676357; 19932913; 21146485; 21269460; 21711559; 22681779; 23220213; 23186163; 24275569
Q9BZZ2	1	rs150358287	0.167818	SIGLEC1	Sialoadhesin (Sialic acid-binding Ig-like lectin 1) (Siglec-1) (CD antigen CD169)	NA	11133773; 11780052; 11214971; 14702039
Q9GZP0	1	rs10895596	0.163538	PDGFD	Platelet-derived growth factor D (PDGF-D) (Iris-expressed growth factor) (Spinal cord-derived growth factor B) (SCDGF-B) [Cleaved into: Platelet-derived growth factor D, latent form (PDGFD latent form); Platelet-derived growth factor D, receptor-binding form (PDGFD receptor-binding form)]	NA	11162582; 11331881; 11331882; 12107412; 12975309; 14702039; 15489334; 12427128; 11342471; 11980634; 14514732; 15271796; 16279938; 15988036; 20434526; 16959974
P28325	1	rs6138152	0.162045	CST5	Cystatin-D (Cystatin-5)	NA	1939105; 8340398; 11780052; 15489334; 8083219; 20189825; 15728581; 8444475
P55773	2	rs72830000 rs9892586	0.158559	CCL23	C-C motif chemokine 23 (CK-beta-8) (CKB-8) (Macrophage inflammatory protein 3) (MIP-3) (Myeloid progenitor inhibitory factor 1) (MPIF-1) (Small-inducible cytokine A23) [Cleaved into: CCL23(19-99); CCL23(22-99); CCL23(27-99); CCL23(30-99)]	NA	9104803; 9558365; 10213461; 16625196; 15489334; 9129202; 15905581; 11060285
P07602	1	rs7086891	0.158107	PSAP	Prosaposin (Proactivator polypeptide) [Cleaved into: Saposin-A (Protein A); Saposin-B-Val; Saposin-B (Cerebroside sulfate activator) (CSAct) (Dispersin) (Sphingolipid activator protein 1) (SAP-1) (Sulfatide/GM1 activator); Saposin-C (A1 activator) (Co-beta-glucosidase) (Glucosylceramidase activator) (Sphingolipid activator protein 2) (SAP-2); Saposin-D (Component C) (Protein C)]	DISEASE: Combined saposin deficiency (CSAPD) [MIM:611721]: Due to absence of all saposins, leading to a fatal storage disorder with hepatosplenomegaly and severe neurological involvement. {ECO:0000269|PubMed:11309366, ECO:0000269|PubMed:1371116}. Note=The disease is caused by variants affecting the gene represented in this entry.; DISEASE: Metachromatic leukodystrophy due to saposin-B deficiency …	2515150; 2498298; 15164054; 15489334; 2842863; 1612590; 8323276; 1958198; 2013321; 2717620; 8370464; 2825202; 2868718; 3242555; 2209618; 3442600; 2845979; 3048308; 10562467; 7730378; 10383054; 10510427; 11180632; 10406958; 14657016; 12510003; 19167329; 19159218; 21269460; 21835174; 22431521; 24275569; 26370502; 25944712; 12518053; 7866401; 2302219; 2320574; 2019586; 1371116; 2060627; 10196694; 10…
P40189	4	rs10471960 rs11574765 rs11739016 rs7730934	0.157884	IL6ST	Interleukin-6 receptor subunit beta (IL-6 receptor subunit beta) (IL-6R subunit beta) (IL-6R-beta) (IL-6RB) (CDw130) (Interleukin-6 signal transducer) (Membrane glycoprotein 130) (gp130) (Oncostatin-M receptor subunit alpha) (CD antigen CD130)	DISEASE: Hyper-IgE recurrent infection syndrome 4, autosomal recessive (HIES4) [MIM:618523]: An immunologic disorder characterized by recurrent infections, mainly affecting the respiratory tract, skin and eye, and skeletal abnormalities including craniosynostosis and scoliosis. Immunologic workup shows increased serum IgE, intermittent eosinophilia, impaired development of certain B- and T-cell p…	2261637; 10880057; 15372022; 11098061; 8999038; 9406996; 10811661; 11121117; 11238858; 16335952; 17081983; 18088087; 18669648; 19159218; 19386761; 19139490; 19915009; 20068231; 21990364; 23294003; 23186163; 24275569; 25731159; 26876177; 30279168; 9501088; 11251120; 14527405; 12829785; 20489211; 16959974; 25242236; 24629561; 28747427; 30309848
Q8WXD2	2	rs1378892 rs1456297	0.156263	SCG3	Secretogranin-3 (Secretogranin III) (SgIII)	NA	12098761; 12975309; 14702039; 16572171; 15489334; 17200173; 19357184; 23234360; 29154827
Q6UWN8	1	rs1432688	0.156233	SPINK6	Serine protease inhibitor Kazal-type 6 (Kallikrein inhibitor)	NA	20667819; 12975309; 15489334; 15340161; 21439340
Q02083	2	rs1513890 rs1857821	0.153065	NAAA	N-acylethanolamine-hydrolyzing acid amidase (EC 3.5.1.60) (Acid ceramidase-like protein) (Acylsphingosine deacylase NAAA) (EC 3.5.1.23) (N-acylsphingosine amidohydrolase-like) (ASAH-like protein) [Cleaved into: N-acylethanolamine-hydrolyzing acid amidase subunit alpha; N-acylethanolamine-hydrolyzing acid amidase subunit beta]	NA	10610717; 15655246; 15489334; 1446826; 22040171; 17980170; 18793752; 19159218; 22825852; 30301806
Q96IY4	1	rs4942471	0.14974	CPB2	Carboxypeptidase B2 (EC 3.4.17.20) (Carboxypeptidase U) (CPU) (Plasma carboxypeptidase B) (pCPB) (Thrombin-activable fibrinolysis inhibitor) (TAFI)	NA	1939207; 14702039; 15057823; 15489334; 10574983; 16335952; 16445295; 19159218; 22171320; 18559974; 20088943
P05160	2	rs12116643 rs2298882	0.149721	F13B	Coagulation factor XIII B chain (Fibrin-stabilizing factor B subunit) (Protein-glutamine gamma-glutamyltransferase B chain) (Transglutaminase B chain)	DISEASE: Factor XIII subunit B deficiency (FA13BD) [MIM:613235]: An autosomal recessive hematologic disorder characterized by a life-long bleeding tendency, impaired wound healing and spontaneous abortion in affected women. {ECO:0000269|PubMed:11313256, ECO:0000269|PubMed:20331752, ECO:0000269|PubMed:26247044, ECO:0000269|PubMed:8324218}. Note=The disease is caused by variants affecting the gene …	2271707; 3021194; 14702039; 16710414; 2339067; 4405643; 11313256; 16335952; 19159218; 21742792; 8324218; 10391209; 20331752; 26247044
Q14749	2	rs57736976 rs9471987	0.149109	GNMT	Glycine N-methyltransferase (EC 2.1.1.20)	DISEASE: Glycine N-methyltransferase deficiency (GNMT deficiency) [MIM:606664]: The only clinical abnormalities in patients with this deficiency are mild hepatomegaly and chronic elevation of serum transaminases. {ECO:0000269|PubMed:11810299, ECO:0000269|PubMed:14739680}. Note=The disease is caused by variants affecting the gene represented in this entry.	9495250; 10843803; 14574404; 15489334; 8281755; 24275569; 15340920; 17660255; 11810299; 14651980; 14739680
Q9H0R4	2	rs75228657 rs76922914	0.148142	HDHD2	Haloacid dehalogenase-like hydrolase domain-containing protein 2	NA	11230166; 14702039; 15489334;
P42830	1	rs450373	0.146514	CXCL5	C-X-C motif chemokine 5 (ENA-78(1-78)) (Epithelial-derived neutrophil-activating protein 78) (Neutrophil-activating peptide ENA-78) (Small-inducible cytokine B5) [Cleaved into: ENA-78(8-78); ENA-78(9-78)]	NA	7828901; 7929219; 7999089; 11468158; 15489334; 1744577; 10095777; 12665801; 14711052; 24695525
Q6YHK3	1	rs6909201	0.141068	CD109	CD109 antigen (150 kDa TGF-beta-1-binding protein) (C3 and PZP-like alpha-2-macroglobulin domain-containing protein 7) (Platelet-specific Gov antigen) (p180) (r150) (CD antigen CD109)	NA	11861284; 14980714; 16754747; 14702039; 17974005; 14574404; 11861285; 1984805; 16335952; 16263699; 19159218; 19349973; 21269460; 16959974; 25787250
Q9UNE0	2	rs260692 rs6750059	0.140678	EDAR	Tumor necrosis factor receptor superfamily member EDAR (Anhidrotic ectodysplasin receptor 1) (Downless homolog) (EDA-A1 receptor) (Ectodermal dysplasia receptor) (Ectodysplasin-A receptor)	DISEASE: Ectodermal dysplasia 10A, hypohidrotic/hair/nail type, autosomal dominant (ECTD10A) [MIM:129490]: A form of ectodermal dysplasia, a heterogeneous group of disorders due to abnormal development of two or more ectodermal structures. It is an autosomal dominant condition characterized by hypotrichosis, abnormal or missing teeth, and hypohidrosis due to the absence of sweat glands. {ECO:0000…	10431241; 14702039; 15815621; 15489334; 15340161; 11039935; 11035039; 15373768; 16029325; 16435307; 18231121; 18065779; 18561327; 19438931; 20979233; 27657131
O00462	1	rs227370	0.137483	MANBA	Beta-mannosidase (EC 3.2.1.25) (Lysosomal beta A mannosidase) (Mannanase) (Mannase)	DISEASE: Mannosidosis, beta A, lysosomal (MANSB) [MIM:248510]: An autosomal recessive lysosomal storage disease of glycoprotein catabolism. Clinical features are heterogeneous with a wide range of symptoms and age of onset. The disease is associated with a range of neurological involvement, including various degrees of mental retardation in most of the cases, hearing loss and speech impairment, h…	9384606; 15489334; 12890191; 16904924; 18565776; 30552791
Q96P31	1	rs7528684	0.137298	FCRL3	Fc receptor-like protein 3 (FcR-like protein 3) (FcRL3) (Fc receptor homolog 3) (FcRH3) (IFGP family protein 3) (hIFGP3) (Immune receptor translocation-associated protein 3) (SH2 domain-containing phosphatase anchor protein 2) (CD antigen CD307c)	DISEASE: Rheumatoid arthritis (RA) [MIM:180300]: An inflammatory disease with autoimmune features and a complex genetic component. It primarily affects the joints and is characterized by inflammatory changes in the synovial membranes and articular structures, widespread fibrinoid degeneration of the collagen fibers in mesenchymal tissues, and by atrophy and rarefaction of bony structures. {ECO:00…	11493702; 12051764; 14702039; 16710414; 15489334; 11929751; 15838509; 16176992; 16476711; 16859508; 17133579; 16849395; 16384851; 17179172; 17763442; 17952073; 19843936; 19494275; 20190142; 22392608; 23857366; 26629249; 26746625; 25862376; 16959974
Q76LX8	2	rs28493251 rs4962130	0.137278	ADAMTS13	A disintegrin and metalloproteinase with thrombospondin motifs 13 (ADAM-TS 13) (ADAM-TS13) (ADAMTS-13) (EC 3.4.24.87) (von Willebrand factor-cleaving protease) (vWF-CP) (vWF-cleaving protease)	DISEASE: Thrombotic thrombocytopenic purpura, hereditary (TTP) [MIM:274150]: An autosomal recessive hematologic disease characterized by hemolytic anemia with fragmentation of erythrocytes, thrombocytopenia, diffuse and non-focal neurologic findings, decreased renal function and fever. {ECO:0000269|PubMed:11586351, ECO:0000269|PubMed:12181489, ECO:0000269|PubMed:12393505, ECO:0000269|PubMed:12614…	11574066; 11557746; 11586351; 11867212; 15164053; 12975309; 11230166; 11535494; 11535495; 12791682; 12975358; 16335952; 16286459; 17395589; 19047683; 19139490; 19847791; 19880749; 12181489; 12393505; 12614216; 12753286; 14512317; 14563640; 15126318; 15009458; 15327386; 16468327; 16160007; 16453338; 16796708; 16449289; 16807643; 17003922; 18443791; 19055667; 19116307; 22075512; 21488199
P01037	1	rs6114248	0.13718	CST1	Cystatin-SN (Cystain-SA-I) (Cystatin-1) (Salivary cystatin-SA-1)	NA	3446578; 2837486; 11780052; 15489334; 3202964; 1778989; 11788998; 3514272; 15340161; 25946035; 20189825
P08254	2	rs575027 rs645419	0.136234	MMP3	Stromelysin-1 (SL-1) (EC 3.4.24.17) (Matrix metalloproteinase-3) (MMP-3) (Transin-1)	DISEASE: Coronary heart disease 6 (CHDS6) [MIM:614466]: A multifactorial disease characterized by an imbalance between myocardial functional requirements and the capacity of the coronary vessels to supply sufficient blood flow. Decreased capacity of the coronary vessels is often associated with thickening and loss of elasticity of the coronary arteries. {ECO:0000269|PubMed:12477941, ECO:0000269|P…	3360803; 3030290; 3477804; 14702039; 15489334; 2383557; 8662692; 12477941; 7656014; 9827994; 8535233; 8740360; 9083493; 9288970; 9792098; 10543949; 10422833; 9760240
P42127	1	rs62212171	0.129736	ASIP	Agouti-signaling protein (ASP) (Agouti switch protein)	NA	7937887; 7757071; 11780052; 15489334; 15701517; 11833005
Q92583	3	rs113022368 rs16956811 rs9302690	0.127714	CCL17	C-C motif chemokine 17 (CC chemokine TARC) (Small-inducible cytokine A17) (Thymus and activation-regulated chemokine)	NA	8702936; 10493829; 15489334; 9521068; 10540332; 12832759
O95479	1	rs9435144	0.127623	H6PD	GDH/6PGL endoplasmic bifunctional protein [Includes: Hexose-6-phosphate dehydrogenase (Glucose 1-dehydrogenase) (GDH) (EC 1.1.1.47) (Glucose-6-phosphate dehydrogenase) (EC 1.1.1.363); 6-phosphogluconolactonase (6PGL) (EC 3.1.1.31)]	DISEASE: Cortisone reductase deficiency 1 (CORTRD1) [MIM:604931]: An autosomal recessive error of cortisone metabolism characterized by a failure to regenerate cortisol from cortisone, resulting in increased cortisol clearance, activation of the hypothalamic-pituitary axis and ACTH-mediated adrenal androgen excess. Clinical features include hyperandrogenism resulting in hirsutism, oligo-amenorrhe…	10349511; 17974005; 16710414; 15489334; 19159218; 24275569; 25944712; 12858176; 18628520; 23132696
P19957	3	rs16989763 rs6032067 rs6104052	0.125641	PI3	Elafin (Elastase-specific inhibitor) (ESI) (Peptidase inhibitor 3) (PI-3) (Protease inhibitor WAP3) (Skin-derived antileukoproteinase) (SKALP) (WAP four-disulfide core domain protein 14)	NA	1339270; 7685029; 8476637; 11780052; 15489334; 2394696; 2039600; 1536690; 2001428; 8794736; 9171290; 29483648
O00253	3	rs60697456 rs7184253 rs8051517	0.122941	AGRP	Agouti-related protein	DISEASE: Obesity (OBESITY) [MIM:601665]: A condition characterized by an increase of body weight beyond the limitation of skeletal and physical requirements, as the result of excessive accumulation of body fat. Note=Disease susceptibility is associated with variants affecting the gene represented in this entry.	9119224; 9311920; 11602360; 11326303; 15489334; 9724530; 9892020; 11145747; 17185225; 16384863; 17041250; 10371151; 11747427; 12056887; 12213871; 15927146
P55285	2	rs1921086 rs1921087	0.122601	CDH6	Cadherin-6 (Kidney cadherin) (K-cadherin)	NA	7743525; 14702039; 15489334; 2059658; 16335952; 21406692; 24275569
Q13867	1	rs17767256	0.122401	BLMH	Bleomycin hydrolase (BH) (BLM hydrolase) (BMH) (EC 3.4.22.40)	NA	8620487; 8639621; 14702039; 15489334; 19608861; 21269460; 31875550; 10404591
Q9HCN6	1	rs1654439	0.12174	GP6	Platelet glycoprotein VI (GPVI) (Glycoprotein 6)	DISEASE: Bleeding disorder, platelet-type, 11 (BDPLT11) [MIM:614201]: A mild to moderate bleeding disorder caused by defective platelet activation and aggregation in response to collagen. {ECO:0000269|PubMed:19549989, ECO:0000269|PubMed:19552682}. Note=The disease is caused by variants affecting the gene represented in this entry.	11027634; 10961879; 15057824; 15489334; 9295288; 16014566; 16405521; 18955485; 20946164; 21552524; 16861347; 19549989; 19552682
Q14162	1	rs8071756	0.120778	SCARF1	Scavenger receptor class F member 1 (Acetyl LDL receptor) (Scavenger receptor expressed by endothelial cells 1) (SREC-I)	NA	9395444; 11978792; 8590280; 16625196; 15489334; 18088087; 24275569
O00451	2	rs10503709 rs4443656	0.119727	GFRA2	GDNF family receptor alpha-2 (GDNF receptor alpha-2) (GDNFR-alpha-2) (GFR-alpha-2) (GDNF receptor beta) (GDNFR-beta) (Neurturin receptor alpha) (NRTNR-alpha) (NTNR-alpha) (RET ligand 2) (TGF-beta-related neurotrophic factor receptor 2)	NA	9182803; 9259272; 9177201; 16421571; 15489334; 23333276
Q6P4F1	2	rs10094645 rs2732317	0.118544	FUT10	Alpha-(1,3)-fucosyltransferase 10 (EC 2.4.1.-) (Fucosyltransferase X) (Fuc-TX) (FucT-X) (Galactoside 3-L-fucosyltransferase 10) (Fucosyltransferase 10)	NA	11698403; 14702039; 15489334; 12370785; 19088067
Q9HCB6	5	rs10832169 rs10832172 rs11023056 rs2618521 rs61884835	0.118517	SPON1	Spondin-1 (F-spondin) (Vascular smooth muscle cell growth-promoting factor)	NA	11368520; 14702039; 15489334; 9872452; 12168954; 12096136; 19020352; 18602404; 21569239
P04040	2	rs2284367 rs7933285	0.115998	CAT	Catalase (EC 1.11.1.6)	DISEASE: Acatalasemia (ACATLAS) [MIM:614097]: A metabolic disorder characterized by a total or near total loss of catalase activity in red cells. It is often associated with ulcerating oral lesions. Acatalasemia is inherited as an autosomal recessive trait. {ECO:0000269|PubMed:2308162}. Note=The disease is caused by variants affecting the gene represented in this entry.	3755525; 3755526; 11728823; 14702039; 16554811; 15489334; 8282800; 12665801; 7882369; 6548744; 2308162; 18088087; 19608861; 21269460; 23186163; 24275569; 25944712; 10666617; 10656833; 11134921
Q99969	2	rs3735167 rs9640161	0.115717	RARRES2	Retinoic acid receptor responder protein 2 (Chemerin) (RAR-responsive protein TIG2) (Tazarotene-induced gene 2 protein)	NA	9204961; 10072769; 14702039; 12853948; 15489334; 14675762; 16096270; 17767914; 17635925; 18242188; 20011981; 20237162; 20817486; 22119008; 22634313; 22610747; 23216632; 23527010; 27716822
Q6DN72	1	rs58240276	0.114399	FCRL6	Fc receptor-like protein 6 (FcR-like protein 6) (FcRL6) (Fc receptor homolog 6) (FcRH6) (IFGP6)	NA	17213291; 14702039; 16710414; 18991291; 20519654; 20933011
Q9BXY4	3	rs1892171 rs2489623 rs3734626	0.114067	RSPO3	R-spondin-3 (Protein with TSP type-1 repeat) (hPWTSR) (Roof plate-specific spondin-3) (hRspo3) (Thrombospondin type-1 domain-containing protein 2)	NA	12463421; 14702039; 14574404; 15489334; 21909076; 21727895; 22615920; 26766444; 29769720
P13501	2	rs2107538 rs78655848	0.112895	CCL5	C-C motif chemokine 5 (EoCP) (Eosinophil chemotactic cytokine) (SIS-delta) (Small-inducible cytokine A5) (T cell-specific protein P228) (TCP228) (T-cell-specific protein RANTES) [Cleaved into: RANTES(3-68); RANTES(4-68)]	NA	2456327; 10213461; 16791620; 15489334; 1380064; 7524281; 8525373; 9516414; 15923218; 17001303; 16963625; 23979485; 25266725; 23765988; 7537088; 7542919; 9889151;
Q8TEU8	1	rs12946082	0.11198	WFIKKN2	WAP, Kazal, immunoglobulin, Kunitz and NTR domain-containing protein 2 (Growth and differentiation factor-associated serum protein 1) (GASP-1) (hGASP-1) (WAP, follistatin, immunoglobulin, Kunitz and NTR domain-containing-related protein) (WFIKKN-related protein)	NA	11928817; 12975309; 12595574
O94766	1	rs693698	0.111106	B3GAT3	Galactosylgalactosylxylosylprotein 3-beta-glucuronosyltransferase 3 (EC 2.4.1.135) (Beta-1,3-glucuronyltransferase 3) (Glucuronosyltransferase I) (GlcAT-I) (UDP-GlcUA:Gal beta-1,3-Gal-R glucuronyltransferase) (GlcUAT-I)	DISEASE: Multiple joint dislocations, short stature, and craniofacial dysmorphism with or without congenital heart defects (JDSCD) [MIM:245600]: An autosomal recessive disease characterized by dysmorphic facies, bilateral dislocations of the elbows, hips, and knees, clubfeet, and short stature, as well as cardiovascular defects. {ECO:0000269|PubMed:21763480, ECO:0000269|PubMed:24668659, ECO:00002…	9506957; 10842173; 14702039; 16554811; 15489334; 9927678; 10526176; 21763480; 21269460; 24425863; 25944712; 10946001; 11950836; 18400750; 24668659; 26086840; 25893793
P11310	1	rs145024038	0.110689	ACADM	Medium-chain specific acyl-CoA dehydrogenase, mitochondrial (MCAD) (EC 1.3.8.7) (Medium chain acyl-CoA dehydrogenase) (MCADH)	DISEASE: Acyl-CoA dehydrogenase medium-chain deficiency (ACADMD) [MIM:201450]: An inborn error of mitochondrial fatty acid beta-oxidation which causes fasting hypoglycemia, hepatic dysfunction and encephalopathy, often resulting in death in infancy. {ECO:0000269|PubMed:10767181, ECO:0000269|PubMed:11349232, ECO:0000269|PubMed:11409868, ECO:0000269|PubMed:11486912, ECO:0000269|PubMed:1363805, ECO:…	3035565; 1731887; 14702039; 16710414; 15489334; 2393404; 1970566; 8823175; 16020546; 19608861; 21269460; 21237683; 24121500; 24275569; 25416781; 25944712; 8823176; 15159392; 15975918; 1363805; 2394825; 2251268; 1684086; 1902818; 1671131; 8198141; 7603790; 7929823; 9158144; 9882619; 10767181; 11349232; 11409868; 11486912; 16959974
Q8N128	1	rs799498	0.110522	FAM177A1	Protein FAM177A1	NA	14702039; 17974005; 15489334; 18088087; 18669648; 19690332; 21269460; 22814378; 24275569
Q99727	2	rs394945 rs454615	0.107931	TIMP4	Metalloproteinase inhibitor 4 (Tissue inhibitor of metalloproteinases 4) (TIMP-4)	NA	8939999; 9693046; 14702039; 15489334
Q6P995	3	rs10931256 rs11683459 rs76851721	0.107904	FAM171B	Protein FAM171B	NA	14702039; 15815621; 15489334; 11853319; 17974005
P20742	1	rs7311982	0.105398	PZP	Pregnancy zone protein (C3 and PZP-like alpha-2-macroglobulin domain-containing protein 6)	NA	1989698; 16541075; 15489334; 7678727; 1692292; 2476433; 2415522; 2478422; 2692707; 16335952; 19159218; 21269460; 16959974
P21709	1	rs4421280	0.104629	EPHA1	Ephrin type-A receptor 1 (hEpha1) (EC 2.7.10.1) (EPH tyrosine kinase) (EPH tyrosine kinase 1) (Erythropoietin-producing hepatoma receptor) (Tyrosine-protein kinase receptor EPH)	NA	2825356; 10369740; 18593464; 12853948; 12690205; 15489334; 9267020; 17634955; 19118217; 20043122; 20596523; 21406692; 18728013; 17344846; 19369195
P01042	2	rs3856930 rs9817038	0.103785	KNG1	Kininogen-1 (Alpha-2-thiol proteinase inhibitor) (Fitzgerald factor) (High molecular weight kininogen) (HMWK) (Williams-Fitzgerald-Flaujeac factor) [Cleaved into: Kininogen-1 heavy chain; T-kinin (Ile-Ser-Bradykinin); Bradykinin (Kallidin I); Lysyl-bradykinin (Kallidin II); Kininogen-1 light chain; Low molecular weight growth-promoting factor]	DISEASE: High molecular weight kininogen deficiency (HMWK deficiency) [MIM:228960]: Autosomal recessive coagulation defect. Patients with HWMK deficiency do not have a hemorrhagic tendency, but they exhibit abnormal surface-mediated activation of fibrinolysis. Note=The disease is caused by variants affecting the gene represented in this entry.	6441591; 2989293; 14702039; 16641997; 15489334; 3484703; 3828072; 2076202; 4054110; 3366244; 4952632; 7589467; 2989294; 3182782; 12754519; 14760718; 16335952; 19824718; 19159218; 19139490; 19838169; 24275569; 26091039
P07339	2	rs55861089 rs72850971	0.103087	CTSD	Cathepsin D (EC 3.4.23.5) [Cleaved into: Cathepsin D light chain; Cathepsin D heavy chain]	DISEASE: Ceroid lipofuscinosis, neuronal, 10 (CLN10) [MIM:610127]: A form of neuronal ceroid lipofuscinosis with onset at birth or early childhood. Neuronal ceroid lipofuscinoses are progressive neurodegenerative, lysosomal storage diseases characterized by intracellular accumulation of autofluorescent liposomal material, and clinically by seizures, dementia, visual loss, and/or cerebral atrophy.…	3927292; 3588310; 2069717; 15489334; 8262386; 7935485; 1426530; 12643545; 12754519; 16335952; 16670177; 17081065; 16263699; 19159218; 20551380; 21269460; 23234360; 25944712; 27333034; 8467789; 8393577; 10716266; 16685649; 21990111
Q9Y251	1	rs11732810	0.102714	HPSE	Heparanase (EC 3.2.1.166) (Endo-glucoronidase) (Heparanase-1) (Hpa1) [Cleaved into: Heparanase 8 kDa subunit; Heparanase 50 kDa subunit]	NA	10405343; 10446189; 10395325; 10395326; 10764835; 11547900; 12713442; 17208203; 15815621; 15489334; 11123890; 12441129; 12213822; 11973358; 12927802; 12773484; 14573609; 15044433; 15292202; 15126626; 15848168; 15659389; 15760902; 16452201; 16263699; 18557927; 18798279; 19244131; 19159218; 20097882; 20634491; 20561914; 20181948; 20576607; 20309870; 21131364; 26575439; 26733221; 28581485; 15334672
Q08431	3	rs12898558 rs1961839 rs3743392	0.101115	MFGE8	Lactadherin (Breast epithelial antigen BA46) (HMFG) (MFGM) (Milk fat globule-EGF factor 8) (MFG-E8) (SED1) [Cleaved into: Lactadherin short form; Medin]	NA	8639264; 14702039; 17974005; 16572171; 15489334; 1909932; 9535276; 10411933; 9260929; 18780401; 19204935; 26091039
O95841	2	rs16853043 rs2184464	0.100996	ANGPTL1	Angiopoietin-related protein 1 (Angiopoietin-3) (ANG-3) (Angiopoietin-like protein 1)	NA	10025962; 12975309; 16303743; 16710414; 15489334
O95256	1	rs6543140	0.0992018	IL18RAP	Interleukin-18 receptor accessory protein (IL-18 receptor accessory protein) (IL-18RAcP) (EC 3.2.2.6) (Accessory protein-like) (AcPL) (CD218 antigen-like family member B) (CDw218b) (IL-1R accessory protein-like) (IL-1RAcPL) (Interleukin-1 receptor 7) (IL-1R-7) (IL-1R7) (Interleukin-18 receptor accessory protein-like) (Interleukin-18 receptor beta) (IL-18R-beta) (IL-18Rbeta) (CD antigen CD218b)	NA	9792649; 17897836; 15815621; 15489334; 10653850; 10925275; 11046021; 14528293; 25500532
P01732	1	rs111976570	0.0989543	CD8A	T-cell surface glycoprotein CD8 alpha chain (T-lymphocyte differentiation antigen T8/Leu-2) (CD antigen CD8a)	DISEASE: CD8 deficiency, familial (CD8 deficiency) [MIM:608957]: An immunologic defect characterized by absence of CD8+ cells, leading to recurrent bacterial infections. {ECO:0000269|PubMed:11435463}. Note=The disease is caused by variants affecting the gene represented in this entry.	3871356; 3936473; 3918796; 2509342; 2496167; 14702039; 15815621; 2536941; 6605969; 2512251; 2784196; 1460019; 7923932; 12853576; 16236125; 17678538; 17341584; 23657257; 26082771; 1547508; 9177355; 14500983; 11435463
P01210	1	rs2670014	0.0979911	PENK	Proenkephalin-A [Cleaved into: Synenkephalin; Met-enkephalin (Opioid growth factor) (OGF); PENK(114-133); PENK(143-183); Met-enkephalin-Arg-Gly-Leu; Leu-enkephalin; PENK(237-258); Met-enkephalin-Arg-Phe]	NA	7057924; 6281660; 14702039; 15489334; 9126357
Q9UBX8	1	rs201022770	0.0971727	B4GALT6	Beta-1,4-galactosyltransferase 6 (Beta-1,4-GalTase 6) (Beta4Gal-T6) (b4Gal-T6) (EC 2.4.1.-) (Glucosylceramide beta-1,4-galactosyltransferase) (EC 2.4.1.274) (Lactosylceramide synthase) (LacCer synthase) (UDP-Gal:beta-GlcNAc beta-1,4-galactosyltransferase 6) (UDP-Gal:glucosylceramide beta-1,4-galactosyltransferase) (UDP-galactose:beta-N-acetylglucosamine beta-1,4-galactosyltransferase 6)	NA	9597550; 10320813; 16177791; 15489334; 3099851; 1551920; 10580128; 24498430
Q92765	1	rs1561369	0.096877	FRZB	Secreted frizzled-related protein 3 (sFRP-3) (Frezzled) (Fritz) (Frizzled-related protein 1) (FrzB-1)	DISEASE: Osteoarthritis 1 (OS1) [MIM:165720]: A degenerative disease of the joints characterized by degradation of the hyaline articular cartilage and remodeling of the subchondral bone with sclerosis. Clinical symptoms include pain and joint stiffness often leading to significant disability and joint replacement. {ECO:0000269|PubMed:15210948}. Note=Disease susceptibility is associated with varia…	8824257; 9178261; 9118218; 15489334; 15340161; 19188438; 15210948
P25942	1	rs4810485	0.0962	CD40	Tumor necrosis factor receptor superfamily member 5 (B-cell surface antigen CD40) (Bp50) (CD40L receptor) (CDw40) (CD antigen CD40)	DISEASE: Immunodeficiency with hyper-IgM 3 (HIGM3) [MIM:606843]: A rare immunodeficiency syndrome characterized by normal or elevated serum IgM levels with absence of IgG, IgA, and IgE. It results in a profound susceptibility to bacterial infections. {ECO:0000269|PubMed:11675497, ECO:0000269|PubMed:26545377}. Note=The disease is caused by variants affecting the gene represented in this entry.	2475341; 11172023; 11780052; 15489334; 2463309; 15340161; 11676606; 7530216; 7533327; 9718306; 9511754; 9432981; 31331973; 9037712; 9605317; 10984535; 12005438; 11675497; 26545377
Q2TAL6	1	rs481076	0.0939376	VWC2	Brorin (Brain-specific chordin-like protein) (von Willebrand factor C domain-containing protein 2)	NA	17400546; 12975309; 12690205; 15489334
P02743	3	rs12079353 rs71628140 rs71632673	0.0933626	APCS	Serum amyloid P-component (SAP) (9.5S alpha-1-glycoprotein) [Cleaved into: Serum amyloid P-component(1-203)]	DISEASE: Note=SAP is a precursor of amyloid component P which is found in basement membrane and associated with amyloid deposits.	2987268; 3029048; 16710414; 15489334; 4055725; 81686; 8202534; 15174148; 16335952; 19159218; 21269460; 24275569; 8114934; 9217261; 16959974
Q9UNA0	1	rs2830586	0.0931083	ADAMTS5	A disintegrin and metalloproteinase with thrombospondin motifs 5 (ADAM-TS 5) (ADAM-TS5) (ADAMTS-5) (EC 3.4.24.-) (A disintegrin and metalloproteinase with thrombospondin motifs 11) (ADAM-TS 11) (ADAMTS-11) (ADMP-2) (Aggrecanase-2)	NA	10438522; 10830953; 15489334; 10464288; 16133547; 18992360; 19671700; 18042673
P16152	2	rs16993864 rs57716069	0.0925866	CBR1	Carbonyl reductase [NADPH] 1 (EC 1.1.1.184) (15-hydroxyprostaglandin dehydrogenase [NADP(+)]) (EC 1.1.1.196) (EC 1.1.1.197) (20-beta-hydroxysteroid dehydrogenase) (NADPH-dependent carbonyl reductase 1) (Prostaglandin 9-ketoreductase) (PG-9-KR) (Prostaglandin-E(2) 9-reductase) (EC 1.1.1.189) (Short chain dehydrogenase/reductase family 21C member 1)	NA	3141401; 2182121; 1921984; 9740676; 14702039; 10830953; 15489334; 8421682; 7005231; 1597188; 18449627; 19413330; 21269460; 15799708; 17912391; 18826943; 17344335
P09238	3	rs12807063 rs17860955 rs17860967	0.0925178	MMP10	Stromelysin-2 (SL-2) (EC 3.4.24.22) (Matrix metalloproteinase-10) (MMP-10) (Transin-2)	NA	2844164; 14702039; 15489334; 15095982; 16959974
P02747	1	rs78865058	0.0924289	C1QC	Complement C1q subcomponent subunit C	DISEASE: Complement component C1q deficiency (C1QD) [MIM:613652]: A disorder caused by impaired activation of the complement classical pathway. It generally leads to severe immune complex disease with features of systemic lupus erythematosus and glomerulonephritis. {ECO:0000269|PubMed:8630118}. Note=The disease is caused by variants affecting the gene represented in this entry.	1706597; 14702039; 16710414; 15489334; 486087; 12960167; 9777412; 8630118
O60760	1	rs1965049	0.0909654	HPGDS	Hematopoietic prostaglandin D synthase (H-PGDS) (EC 5.3.99.2) (GST class-sigma) (Glutathione S-transferase) (EC 2.5.1.18) (Glutathione-dependent PGD synthase) (Glutathione-requiring prostaglandin D synthase) (Prostaglandin-H2 D-isomerase)	NA	10824118; 11672424; 14702039; 15489334; 9425264; 9353279; 12244105; 12627223; 15113825; 16547010; 18341273; 19939518
Q6NUJ1	1	rs10023470	0.0903245	PSAPL1	Proactivator polypeptide-like 1 [Cleaved into: Saposin A-like; Saposin B-Val-like; Saposin B-like; Saposin C-like; Saposin D-like]	NA	15489334; 14702039
Q9Y680	1	rs145766673	0.0891086	FKBP7	Peptidyl-prolyl cis-trans isomerase FKBP7 (PPIase FKBP7) (EC 5.2.1.8) (23 kDa FK506-binding protein) (23 kDa FKBP) (FKBP-23) (FK506-binding protein 7) (FKBP-7) (Rotamase)	NA	10931946; 12975309; 14702039; 15815621; 15489334; 21269460; 25944712
P16871	1	rs11957503	0.0888041	IL7R	Interleukin-7 receptor subunit alpha (IL-7 receptor subunit alpha) (IL-7R subunit alpha) (IL-7R-alpha) (IL-7RA) (CDw127) (CD antigen CD127)	DISEASE: Severe combined immunodeficiency autosomal recessive T-cell-negative/B-cell-positive/NK-cell-positive (T(-)B(+)NK(+) SCID) [MIM:608971]: A form of severe combined immunodeficiency (SCID), a genetically and clinically heterogeneous group of rare congenital disorders characterized by impairment of both humoral and cell-mediated immunity, leukopenia, and low or absent antibody levels. Patie…	2317865; 2038316; 9843216; 14702039; 15372022; 15489334; 19141282; 11023514; 17660817
Q9P126	1	rs544605	0.0868933	CLEC1B	C-type lectin domain family 1 member B (C-type lectin-like receptor 2) (CLEC-2)	NA	10671229; 16940507; 12975309; 16541075; 15489334; 16174766; 18215137; 18955485; 19785988; 19824697; 20154219; 17132623
Q9H665	1	rs7260184	0.0866042	IGFLR1	IGF-like family receptor 1 (Transmembrane protein 149) (U2 small nuclear RNA auxiliary factor 1-like 4)	NA	14702039; 15057824; 15489334; 21454693
Q08830	1	rs7815429	0.0855462	FGL1	Fibrinogen-like protein 1 (HP-041) (Hepassocin) (HPS) (Hepatocyte-derived fibrinogen-related protein 1) (HFREP-1) (Liver fibrinogen-related protein 1) (LFIRE-1)	NA	8390249; 11470158; 14702039; 16421571; 15489334; 18039467; 19880967; 24275569; 30580966
O14786	3	rs2247015 rs2253918 rs2506149	0.0827367	NRP1	Neuropilin-1 (Vascular endothelial cell growth factor 165 receptor) (CD antigen CD304)	NA	9288753; 9529250; 10688880; 17974005; 15164054; 15489334; 10520995; 10748121; 16335952; 16763549; 19159218; 19805273; 24275569; 26503042; 26789244; 30623799; 33000221; 33082293; 12517344; 17989695; 33082294
P14151	1	rs4987358	0.0826619	SELL	L-selectin (CD62 antigen-like family member L) (Leukocyte adhesion molecule 1) (LAM-1) (Leukocyte surface antigen Leu-8) (Leukocyte-endothelial cell adhesion molecule 1) (LECAM1) (Lymph node homing receptor) (TQ1) (gp90-MEL) (CD antigen CD62L)	NA	2664786; 2473156; 2509939; 2663882; 1692315; 14702039; 16710414; 16335952; 12403782; 12736247; 18606703; 19349973; 7488174; 28489325; 28011641
P29323	3	rs2043970 rs28455953 rs6687487	0.0825817	EPHB2	Ephrin type-B receptor 2 (EC 2.7.10.1) (Developmentally-regulated Eph-related tyrosine kinase) (ELK-related tyrosine kinase) (EPH tyrosine kinase 3) (EPH-like kinase 5) (EK5) (hEK5) (Renal carcinoma antigen NY-REN-47) (Tyrosine-protein kinase TYRO5) (Tyrosine-protein kinase receptor EPH-3) [Cleaved into: EphB2/CTF1; EphB2/CTF2]	DISEASE: Prostate cancer (PC) [MIM:176807]: A malignancy originating in tissues of the prostate. Most prostate cancers are adenocarcinomas that develop in the acini of the prostatic ducts. Other rare histopathologic types of prostate cancer that occur in approximately 5% of patients include small cell carcinoma, mucinous carcinoma, prostatic ductal carcinoma, transitional cell carcinoma, squamous…	8033077; 8589679; 9696046; 16710414; 7898931; 7601466; 7688222; 1648701; 9267020; 10508479; 18691976; 19369195; 28931592; 9933164; 17897949; 15300251; 16155194; 17344846; 30213874
Q04900	1	rs6914498	0.082025	CD164	Sialomucin core protein 24 (MUC-24) (Endolyn) (Multi-glycosylated core protein 24) (MGC-24) (MGC-24v) (CD antigen CD164)	DISEASE: Deafness, autosomal dominant, 66 (DFNA66) [MIM:616969]: A form of non-syndromic sensorineural hearing loss. Sensorineural deafness results from damage to the neural receptors of the inner ear, the nerve pathways to the brain, or the area of the brain that receives sound information. {ECO:0000269|PubMed:26197441}. Note=The disease is caused by variants affecting the gene represented in th…	1478919; 9763543; 10878358; 11027692; 14702039; 14574404; 15489334; 16859559; 17077324; 26197441
P01034	2	rs1158167 rs71334202	0.0817209	CST3	Cystatin-C (Cystatin-3) (Gamma-trace) (Neuroendocrine basic polypeptide) (Post-gamma-globulin)	DISEASE: Amyloidosis 6 (AMYL6) [MIM:105150]: A hereditary generalized amyloidosis due to cystatin C amyloid deposition. Cystatin C amyloid accumulates in the walls of arteries, arterioles, and sometimes capillaries and veins of the brain, and in various organs including lymphoid tissue, spleen, salivary glands, and seminal vesicles. Amyloid deposition in the cerebral vessels results in cerebral a…	3495457; 2764935; 2541223; 2363674; 14702039; 11780052; 15489334; 6283552; 6365094; 6662498; 15340161; 15274116; 16635487; 19838169; 20189825; 21269460; 22905912; 26091039; 25944712; 11276250; 16170782; 1352269; 11815350
P30533	2	rs149867039 rs78770234	0.0816395	LRPAP1	Alpha-2-macroglobulin receptor-associated protein (Alpha-2-MRAP) (Low density lipoprotein receptor-related protein-associated protein 1) (RAP)	DISEASE: Myopia 23, autosomal recessive (MYP23) [MIM:615431]: A refractive error of the eye, in which parallel rays from a distant object come to focus in front of the retina, vision being better for near objects than for far. {ECO:0000269|PubMed:23830514}. Note=The disease is caused by variants affecting the gene represented in this entry.	1712782; 9782079; 15815621; 15489334; 7789983; 1400426; 7774585; 8940146; 11294867; 11384978; 12530537; 15053742; 15364913; 19159218; 21269460; 23830514; 24275569; 25944712; 26858303; 32296178; 9207124; 12766414; 16938309; 16630895; 16678114
Q9NPH6	2	rs4454354 rs4962104	0.0811091	OBP2B	Odorant-binding protein 2b (Odorant-binding protein IIb) (OBPIIb)	NA	10607840; 12975309; 15164053; 15489334
P09564	1	rs116473040	0.0795419	CD7	T-cell antigen CD7 (GP40) (T-cell leukemia antigen) (T-cell surface antigen Leu-9) (TP41) (CD antigen CD7)	NA	3501369; 1703303; 15489334; 1711009; 2479685; 10652336; 19159218; 19349973; 19690332
Q9UKZ9	1	rs4683702	0.0795193	PCOLCE2	Procollagen C-endopeptidase enhancer 2 (Procollagen COOH-terminal proteinase enhancer 2) (PCPE-2) (Procollagen C-proteinase enhancer 2)	NA	10873381; 11597177; 12975309; 14702039; 15340161; 12393877
Q6UW15	1	rs429694	0.0775846	REG3G	Regenerating islet-derived protein 3-gamma (REG-3-gamma) (Pancreatitis-associated protein 1B) (PAP-1B) (Pancreatitis-associated protein IB) (PAP IB) (Regenerating islet-derived protein III-gamma) (REG III) (Reg III-gamma) [Cleaved into: Regenerating islet-derived protein 3-gamma 16.5 kDa form; Regenerating islet-derived protein 3-gamma 15 kDa form]	NA	15556304; 15777617; 12975309; 14702039; 15815621; 15489334; 19095652; 15340161
P20155	2	rs11941335 rs9993023	0.0763357	SPINK2	Serine protease inhibitor Kazal-type 2 (Acrosin-trypsin inhibitor) (Epididymis tissue protein Li 172) (HUSI-II)	DISEASE: Spermatogenic failure 29 (SPGF29) [MIM:618091]: An autosomal recessive infertility disorder caused by spermatogenesis defects that result in non-obstructive azoospermia or oligozoospermia. When produced, spermatozoa are immotile and have abnormal morphology, primarily defects of the acrosome and head-neck junction. {ECO:0000269|PubMed:28554943}. Note=The disease is caused by variants aff…	1704312; 8428671; 20736409; 14702039; 15489334; 2226783; 19422058; 28554943
Q9H8J5	2	rs2160588 rs61922044	0.0754777	MANSC1	MANSC domain-containing protein 1 (Loss of heterozygosity 12 chromosomal region 3 protein)	NA	12975309; 14702039; 16541075; 15489334; 11896457
Q15181	1	rs10823500	0.0751527	PPA1	Inorganic pyrophosphatase (EC 3.6.1.1) (Pyrophosphate phospho-hydrolase) (PPase)	NA	10542310; 10931946; 15164054; 15489334; 19413330; 19608861; 20068231; 21269460; 22223895; 22814378; 24275569; 16959974
P60022	1	rs2741120	0.0743341	DEFB1	Beta-defensin 1 (BD-1) (hBD-1) (Defensin, beta 1)	NA	9268634; 9070620; 15489334; 7628632; 12010514; 25122636; 23938203; 25944712; 11486002; 11714914
Q9NZU0	1	rs11908097	0.0743153	FLRT3	Leucine-rich repeat transmembrane protein FLRT3 (Fibronectin-like domain-containing leucine-rich transmembrane protein 3)	DISEASE: Hypogonadotropic hypogonadism 21 with or without anosmia (HH21) [MIM:615271]: A disorder characterized by absent or incomplete sexual maturation by the age of 18 years, in conjunction with low levels of circulating gonadotropins and testosterone and no other abnormalities of the hypothalamic-pituitary axis. In some cases, it is associated with non-reproductive phenotypes, such as anosmia…	10644439; 10819331; 14702039; 12975309; 16303743; 11780052; 15489334; 14706654; 24275569; 26235030; 21248752; 23643382
O75356	1	rs7160336	0.0740633	ENTPD5	Nucleoside diphosphate phosphatase ENTPD5 (EC 3.6.1.6) (CD39 antigen-like 4) (ER-UDPase) (Ectonucleoside triphosphate diphosphohydrolase 5) (NTPDase 5) (Guanosine-diphosphatase ENTPD5) (GDPase ENTPD5) (EC 3.6.1.42) (Inosine diphosphate phosphatase ENTPD5) (EC 3.6.1.64) (Nucleoside diphosphatase) (Uridine-diphosphatase ENTPD5) (UDPase ENTPD5)	NA	9676430; 10708485; 15698960; 12508121; 15489334; 10400613; 11041857; 16335952; 19159218; 21074248; 24275569
Q86UD1	1	rs117554512	0.0732662	OAF	Out at first protein homolog (HCV NS5A-transactivated protein 13 target protein 2)	NA	15489334
Q9NPF2	2	rs1650132 rs61022741	0.073241	CHST11	Carbohydrate sulfotransferase 11 (EC 2.8.2.5) (Chondroitin 4-O-sulfotransferase 1) (Chondroitin 4-sulfotransferase 1) (C4S-1) (C4ST-1) (C4ST1)	DISEASE: Note=A chromosomal aberration involving CHST11 is found in B-cell chronic lymphocytic leukemias. Translocation t(12;14)(q23;q32) with IgH. {ECO:0000269|PubMed:15273723}.; DISEASE: Osteochondrodysplasia, brachydactyly, and overlapping malformed digits (OCBMD) [MIM:618167]: An autosomal recessive disorder characterized by bilateral symmetric skeletal defects that primarily affect the limbs…	11056388; 10781601; 14702039; 15489334; 12847091; 15273723; 15628971; 22814378; 29514872
P09466	1	rs9409964	0.0729912	PAEP	Glycodelin (GD) (Placental protein 14) (PP14) (Pregnancy-associated endometrial alpha-2 globulin) (PAEG) (PEG) (Progestagen-associated endometrial protein) (Progesterone-associated endometrial protein) (Zona-binding inhibitory factor-1) (ZIF-1)	NA	3194393; 2206398; 2006183; 17974005; 15164053; 15489334; 3667877; 3569148; 11278680; 12672671; 7531163; 7592613; 8943270; 9239694; 9918684; 15883155; 17192260; 25422905
P20138	1	rs10421385	0.0726008	CD33	Myeloid cell surface antigen CD33 (Sialic acid-binding Ig-like lectin 3) (Siglec-3) (gp67) (CD antigen CD33)	NA	3139766; 11943481; 16380601; 14702039; 15057824; 15489334; 7718872; 8702538; 10556798; 10206955; 10611343; 10887109; 11320212; 15597323; 28325905; 28747436;
P80370	1	rs10144381	0.0718751	DLK1	Protein delta homolog 1 (DLK-1) (pG2) [Cleaved into: Fetal antigen 1 (FA1)]	NA	8095043; 7711066; 2308864; 12508121; 15489334; 7925474; 8501199; 15340161; 22171320
P03956	1	rs471994	0.0717268	MMP1	Interstitial collagenase (EC 3.4.24.7) (Fibroblast collagenase) (Matrix metalloproteinase-1) (MMP-1) [Cleaved into: 22 kDa interstitial collagenase; 27 kDa interstitial collagenase]	NA	2167156; 3030290; 3009463; 15489334; 3037355; 3027129; 2557822; 3032950; 2153297; 1645757; 10092871; 16807369; 25171405; 7656013; 8031754; 8278810; 8090713; 9484219; 15611040
P19224	2	rs111741722 rs34983651	0.070446	UGT1A6	UDP-glucuronosyltransferase 1-6 (UDPGT 1-6) (UGT1*6) (UGT1-06) (UGT1.6) (EC 2.4.1.17) (Phenol-metabolizing UDP-glucuronosyltransferase) (UDP-glucuronosyltransferase 1-F) (UGT-1F) (UGT1F) (UDP-glucuronosyltransferase 1A6)	NA	1339448; 3141926; 11434514; 15815621; 15489334; 9466822; 18004212; 20610558; 24275569; 9429234; 15284531; 19204906
O75077	1	rs1448903	0.0704307	ADAM23	Disintegrin and metalloproteinase domain-containing protein 23 (ADAM 23) (Metalloproteinase-like, disintegrin-like, and cysteine-rich protein 3) (MDC-3)	NA	9693107; 10749942; 14697522; 15489334
Q8N1Q1	1	rs17741049	0.070372	CA13	Carbonic anhydrase 13 (EC 4.2.1.1) (Carbonate dehydratase XIII) (Carbonic anhydrase XIII) (CA-XIII)	NA	14702039; 15489334; 14600151; 18618712;
Q86YB8	1	rs1254194	0.0703571	ERO1B	ERO1-like protein beta (ERO1-L-beta) (EC 1.8.4.-) (Endoplasmic reticulum oxidoreductase beta) (Endoplasmic reticulum oxidoreductin-1-like protein B) (Oxidoreductin-1-L-beta)	NA	10818100; 14702039; 16710414; 15489334; 11707400; 11847130; 12752442; 15161913; 16012172; 16263699; 21091435
Q9P121	1	rs2511504	0.0703322	NTM	Neurotrimin (hNT) (IgLON family member 2)	NA	12975309; 15489334; 15340161
Q9UIK4	1	rs922182	0.0701975	DAPK2	Death-associated protein kinase 2 (DAP kinase 2) (EC 2.7.11.1) (DAP-kinase-related protein 1) (DRP-1)	NA	10376525; 10629061; 21408167; 16572171; 15489334; 11230133; 12445458; 11980920; 16756490; 17347302; 18669648; 18957423; 23186163; 24163421; 26047703; 17344846
P25445	2	rs7911226 rs982764	0.0699708	FAS	Tumor necrosis factor receptor superfamily member 6 (Apo-1 antigen) (Apoptosis-mediating surface antigen FAS) (FASLG receptor) (CD antigen CD95)	DISEASE: Autoimmune lymphoproliferative syndrome 1A (ALPS1A) [MIM:601859]: A disorder of apoptosis that manifests in early childhood and results in the accumulation of autoreactive lymphocytes. It is characterized by non-malignant lymphadenopathy with hepatosplenomegaly, and autoimmune hemolytic anemia, thrombocytopenia and neutropenia. {ECO:0000269|PubMed:10090885, ECO:0000269|PubMed:10340403, E…	1713127; 1375228; 7575433; 7533181; 8598453; 8648105; 17336828; 14702039; 15164054; 15489334; 7538908; 10542291; 10535980; 14759258; 15465831; 18846110; 18691976; 18669648; 19159218; 21109225; 20068231; 21269460; 22171320; 23955153; 24275569; 25301068; 30979585; 8967952; 19118384; 24914971; 7540117; 8929361; 9028321; 9028957; 9322534; 9787134; 9821419; 10090885; 10515860; 10340403; 9927496; 10620…
Q01973	2	rs1408416 rs6671162	0.0698839	ROR1	Inactive tyrosine-protein kinase transmembrane receptor ROR1 (Neurotrophic tyrosine kinase, receptor-related 1)	DISEASE: Deafness, autosomal recessive, 108 (DFNB108) [MIM:617654]: A form of non-syndromic sensorineural hearing loss. Sensorineural deafness results from damage to the neural receptors of the inner ear, the nerve pathways to the brain, or the area of the brain that receives sound information. {ECO:0000269|PubMed:27162350}. Note=The disease is caused by variants affecting the gene represented in…	1334494; 8875995; 16710414; 15489334; 25029443; 16959974; 17344846; 27162350
P37840	3	rs1372518 rs2245801 rs2737002	0.0697883	SNCA	Alpha-synuclein (Non-A beta component of AD amyloid) (Non-A4 component of amyloid precursor) (NACP)	DISEASE: Note=Genetic alterations of SNCA resulting in aberrant polymerization into fibrils, are associated with several neurodegenerative diseases (synucleinopathies). SNCA fibrillar aggregates represent the major non A-beta component of Alzheimer disease amyloid plaque, and a major component of Lewy body inclusions. They are also found within Lewy body (LB)-like intraneuronal inclusions, glial …	8248242; 7601450; 7802671; 11156617; 14702039; 15489334; 8194594; 10617630; 10852916; 11162638; 11821392; 11813001; 12859192; 12859200; 12558071; 12893833; 15207266; 15282274; 19722699; 20798282; 21269460; 21319811; 21841800; 22854022; 22407793; 26442590; 27597756; 28288128; 30404828; 31034892; 15615727; 19762560; 21462277; 23607618; 26352473; 27018801; 30190461; 9197268; 9462735; 14755719; 15498…
P01009	2	rs2749534 rs4905192	0.0697321	SERPINA1	Alpha-1-antitrypsin (Alpha-1 protease inhibitor) (Alpha-1-antiproteinase) (Serpin A1) [Cleaved into: Short peptide from AAT (SPAAT)]	DISEASE: Alpha-1-antitrypsin deficiency (A1ATD) [MIM:613490]: A disorder whose most common manifestation is emphysema, which becomes evident by the third to fourth decade. A less common manifestation of the deficiency is liver disease, which occurs in children and adults, and may result in cirrhosis and liver failure. Environmental factors, particularly cigarette smoking, greatly increase the ris…	6319097; 6093867; 6387509; 2985281; 3491072; 17650587; 14702039; 15489334; 6979715; 7045697; 1906855; 16622833; 8323530; 3876243; 7031661; 1406456; 3873938; 3533918; 12754519; 15084671; 14760718; 16335952; 16263699; 19159218; 19139490; 19838169; 21269460; 22171320; 24275569; 26091039; 25944712; 31358993; 31142615; 6332197; 2785270; 8543039; 8756325; 8939743; 9466920; 11057674; 10716194; 10933492;…
O00220	1	rs13278062	0.0687036	TNFRSF10A	Tumor necrosis factor receptor superfamily member 10A (Death receptor 4) (TNF-related apoptosis-inducing ligand receptor 1) (TRAIL receptor 1) (TRAIL-R1) (CD antigen CD261)	NA	9082980; 14702039; 16421571; 15489334; 9430227; 17081983; 18165900; 18846110; 19090789; 20068231; 22240897; 23498957; 23186163; 24129315; 26457518
Q9UKR3	1	rs3760739	0.0676602	KLK13	Kallikrein-13 (EC 3.4.21.-) (Kallikrein-like protein 4) (KLK-L4)	NA	10766816; 12925213; 17922479; 15057824; 15489334; 17974005
Q06481	2	rs7112159 rs79537552	0.0670475	APLP2	Amyloid beta precursor like protein 2 (APPH) (Amyloid beta (A4) precursor-like protein 2) (Amyloid protein homolog) (Amyloid-like protein 2) (APLP-2) (CDEI box-binding protein) (CDEBP) (Sperm membrane protein YWK-II)	NA	8485127; 8220435; 7702756; 14702039; 7651835; 11101689; 16554811; 15489334; 8307156; 8855266; 10081969; 21269460; 26091039; 25944712
P19835	2	rs45487303 rs8193016	0.0665577	CEL	Bile salt-activated lipase (BAL) (EC 3.1.1.13) (EC 3.1.1.3) (EC 3.1.1.6) (Bile salt-stimulated lipase) (BSSL) (Bucelipase) (Carboxyl ester lipase) (Cholesterol esterase) (Pancreatic lysophospholipase) (Sterol esterase)	DISEASE: Maturity-onset diabetes of the young 8 with exocrine dysfunction (MODY8) [MIM:609812]: An autosomal dominant form of diabetes characterized by a primary defect in insulin secretion, exocrine pancreatic dysfunction, altered pancreatic morphology, recurrent abdominal pain, and fecal elastase deficiency. Disease onset is at less than 25 years of age. {ECO:0000269|PubMed:16369531}. Note=The …	1698625; 2265692; 1988041; 1639390; 7578248; 9530636; 15164053; 8471055; 1991511; 7654718; 10024660; 10220579; 11834744; 12166660; 16369531; 19760265; 21784842; 27509211; 27650499; 11045623
Q14626	2	rs11575578 rs41274867	0.0660133	IL11RA	Interleukin-11 receptor subunit alpha (IL-11 receptor subunit alpha) (IL-11R subunit alpha) (IL-11R-alpha) (IL-11RA) [Cleaved into: Soluble interleukin-11 receptor subunit alpha (sIL-11R) (sIL-11RA) (sIL11RA)]	DISEASE: Craniosynostosis and dental anomalies (CRSDA) [MIM:614188]: A disorder characterized by craniosynostosis, maxillary hypoplasia, and dental anomalies, including malocclusion, delayed and ectopic tooth eruption, and/or supernumerary teeth. Some patients also display minor digit anomalies, such as syndactyly and/or clinodactyly. {ECO:0000269|PubMed:21741611}. Note=The disease is caused by v…	7670098; 8808281; 15164053; 15489334; 11141475; 26876177; 30279168; 21741611
O60486	1	rs7972001	0.0657815	PLXNC1	Plexin-C1 (Virus-encoded semaphorin protein receptor) (CD antigen CD232)	NA	9586637; 20727575
P13987	2	rs2273121 rs831636	0.0655167	CD59	CD59 glycoprotein (1F5 antigen) (20 kDa homologous restriction factor) (HRF-20) (HRF20) (MAC-inhibitory protein) (MAC-IP) (MEM43 antigen) (Membrane attack complex inhibition factor) (MACIF) (Membrane inhibitor of reactive lysis) (MIRL) (Protectin) (CD antigen CD59)	DISEASE: Hemolytic anemia, CD59-mediated, with or without polyneuropathy (HACD59) [MIM:612300]: An autosomal recessive disorder characterized by infantile onset of chronic hemolysis and a relapsing-remitting polyneuropathy, often exacerbated by infection, and manifested as hypotonia, limb muscle weakness, and hyporeflexia. {ECO:0000269|PubMed:1382994, ECO:0000269|PubMed:23149847}. Note=The diseas…	2475570; 1689664; 2475111; 2606909; 1692709; 1381503; 1383553; 16554811; 15489334; 2476718; 8670172; 8276756; 1377690; 9235986; 9053451; 9054419; 10805801; 17566972; 18780401; 21269460; 24275569; 25944712; 7512825; 7520819; 1382994; 23149847
Q9Y6Q6	1	rs80067526	0.0650186	TNFRSF11A	Tumor necrosis factor receptor superfamily member 11A (Osteoclast differentiation factor receptor) (ODFR) (Receptor activator of NF-KB) (CD antigen CD265)	DISEASE: Familial expansile osteolysis (FEO) [MIM:174810]: Rare autosomal dominant bone disorder characterized by focal areas of increased bone remodeling. The osteolytic lesions develop usually in the long bones during early adulthood. FEO is often associated with early-onset deafness and loss of dentition. {ECO:0000269|PubMed:10615125}. Note=The disease is caused by variants affecting the gene …	9367155; 23664977; 9878548; 9774460; 15750601; 18669648; 23186163; 10615125; 18606301
Q6ZMJ2	2	rs10866867 rs2685413	0.0642745	SCARA5	Scavenger receptor class A member 5 (Scavenger receptor hlg)	NA	12975309; 14702039; 15489334
Q8IUN9	1	rs444207	0.0632047	CLEC10A	C-type lectin domain family 10 member A (C-type lectin superfamily member 14) (Macrophage lectin 2) (CD antigen CD301)	NA	8598452; 14702039; 15489334
P09228	1	rs7263120	0.0624057	CST2	Cystatin-SA (Cystatin-2) (Cystatin-S5)	NA	3446578; 11780052; 15489334; 1778989; 15340161; 3436950; 3202964; 11879580; 20189825; 25946035
P10253	1	rs12450199	0.0621959	GAA	Lysosomal alpha-glucosidase (EC 3.2.1.20) (Acid maltase) (Aglucosidase alfa) [Cleaved into: 76 kDa lysosomal alpha-glucosidase; 70 kDa lysosomal alpha-glucosidase]	DISEASE: Glycogen storage disease 2 (GSD2) [MIM:232300]: A metabolic disorder with a broad clinical spectrum. The severe infantile form, or Pompe disease, presents at birth with massive accumulation of glycogen in muscle, heart and liver. Cardiomyopathy and muscular hypotonia are the cardinal features of this form whose life expectancy is less than two years. The juvenile and adult forms present …	3049072; 2268276; 2111708; 16625196; 15489334; 7695647; 1856189; 8435067; 12754519; 7603530; 16335952; 17897319; 19159218; 21269460; 24275569; 25944712; 29061980; 2203258; 1652892; 1898413; 8401535; 8094613; 1684505; 8486380; 7866409; 7981676; 7881422; 7717400; 8912788; 8834250; 9535769; 9660056; 9521422; 10206684; 10737124; 10189220; 10338092; 11071489; 11738358; 12923862; 12601120; 14643388; 14…
P15848	1	rs672413	0.0617725	ARSB	Arylsulfatase B (ASB) (EC 3.1.6.12) (N-acetylgalactosamine-4-sulfatase) (G4S)	DISEASE: Mucopolysaccharidosis 6 (MPS6) [MIM:253200]: An autosomal recessive lysosomal storage disease characterized by intracellular accumulation of dermatan sulfate. Clinical features can include abnormal growth, short stature, stiff joints, skeletal malformations, corneal clouding, hepatosplenomegaly, and cardiac abnormalities. A wide variation in clinical severity is observed. {ECO:0000269|Pu…	2303452; 1968043; 7687847; 14702039; 15372022; 15489334; 1930244; 1390929; 7628016; 15146462; 19306108; 19159218; 25944712; 9032078; 1718978; 1550123; 8116615; 8125475; 8541342; 8651289; 10206678; 9582121; 10036316; 10738004; 11802522; 14974081; 19259130
Q16666	1	rs72709516	0.0610402	IFI16	Gamma-interferon-inducible protein 16 (Ifi-16) (Interferon-inducible myeloid differentiation transcriptional activator)	NA	1526658; 7959953; 12894224; 14702039; 16710414; 15489334; 9718316; 7536752; 7806273; 9766636; 9642285; 11146555; 14654843; 14654789; 16964243; 18669648; 19690332; 19608861; 20388717; 20890285; 20068231; 21269460; 21575908; 21573174; 22046441; 22618232; 22291595; 23027953; 22691496; 23186163; 24198334; 24413532; 24275569; 24531343; 25218447; 25114211; 25772364; 28112733; 21397192; 22483801;
Q96GP6	2	rs1638043 rs738086	0.0610206	SCARF2	Scavenger receptor class F member 2 (SRECRP-1) (Scavenger receptor expressed by endothelial cells 2 protein) (SREC-II)	DISEASE: Van den Ende-Gupta syndrome (VDEGS) [MIM:600920]: A syndrome characterized by craniofacial and skeletal abnormalities that include blepharophimosis, a flat and wide nasal bridge, narrow and beaked nose, hypoplastic maxilla with or without cleft palate and everted lower lip, prominent ears, down-slanting eyes, arachnodactyly, and camptodactyly. Patients present congenital joint contractur…	12154095; 10591208; 15489334; 19413330; 21406692; 24275569; 16959974; 20887961
Q96PD2	2	rs9859042 rs9864010	0.0609067	DCBLD2	Discoidin, CUB and LCCL domain-containing protein 2 (CUB, LCCL and coagulation factor V/VIII-homology domains protein 1) (Endothelial and smooth muscle cell-derived neuropilin-like protein)	NA	11447234; 11973641; 16641997; 15489334; 18669648
P06276	1	rs62295996	0.0601617	BCHE	Cholinesterase (EC 3.1.1.8) (Acylcholine acylhydrolase) (Butyrylcholine esterase) (Choline esterase II) (Pseudocholinesterase)	DISEASE: Butyrylcholinesterase deficiency (BCHED) [MIM:617936]: An autosomal recessive metabolic condition characterized by increased sensitivity to certain anesthetic drugs, including the muscle relaxants succinylcholine or mivacurium. BCHED results in slower hydrolysis of these drugs and, consequently, a prolonged neuromuscular block, leading to apnea. The duration of the prolonged apnea varies…	3035536; 3477799; 2322535; 14702039; 15489334; 3542989; 20946535; 3115973; 14760718; 16335952; 18203274; 19542320; 19159218; 19139490; 19452557; 22444575; 24275569; 25054547; 12869558; 15667209; 17768338; 17355286; 18975951; 19368529; 23679855; 2915989; 1349196; 1415224; 1611188; 1306123; 7634491; 8680411; 8554068; 9543549; 9388484; 9191541; 9110359; 9694584; 10404729; 11928765; 12881446; 1556388…
O15444	1	rs6603134	0.0596031	CCL25	C-C motif chemokine 25 (Chemokine TECK) (Small-inducible cytokine A25) (Thymus-expressed chemokine)	NA	9285413; 14702039; 15057824; 15489334; 10229797; 23341447
P01019	2	rs2493151 rs3789678	0.0587299	AGT	Angiotensinogen (Serpin A8) [Cleaved into: Angiotensin-1 (Angiotensin 1-10) (Angiotensin I) (Ang I); Angiotensin-2 (Angiotensin 1-8) (Angiotensin II) (Ang II); Angiotensin-3 (Angiotensin 2-8) (Angiotensin III) (Ang III) (Des-Asp[1]-angiotensin II); Angiotensin-4 (Angiotensin 3-8) (Angiotensin IV) (Ang IV); Angiotensin 1-9; Angiotensin 1-7; Angiotensin 1-5; Angiotensin 1-4]	DISEASE: Essential hypertension (EHT) [MIM:145500]: A condition in which blood pressure is consistently higher than normal with no identifiable cause. {ECO:0000269|PubMed:1394429, ECO:0000269|PubMed:8513325}. Note=Disease susceptibility is associated with variants affecting the gene represented in this entry.; DISEASE: Renal tubular dysgenesis (RTD) [MIM:267430]: Autosomal recessive severe disord…	6089875; 2924688; 1692023; 15489334; 2885106; 3579322; 7259779; 7539791; 4300938; 3934016; 1132082; 10619573; 10969042; 11815627; 15283675; 16335952; 17138938; 18793332; 19159218; 21269460; 24275569; 9492317; 12752436; 20927107; 1394429; 8513325; 7607642; 7744780; 8621667; 16116425
Q14C87	2	rs139574809 rs61943549	0.0572055	TMEM132D	Transmembrane protein 132D (Mature oligodendrocytes transmembrane protein) (Mature OL transmembrane protein)	NA	12966072; 11853319; 15489334; 17974005; 14702039
Q9P0K1	1	rs12535512	0.0568012	ADAM22	Disintegrin and metalloproteinase domain-containing protein 22 (ADAM 22) (Metalloproteinase-disintegrin ADAM22-3) (Metalloproteinase-like, disintegrin-like, and cysteine-rich protein 2)	DISEASE: Developmental and epileptic encephalopathy 61 (DEE61) [MIM:617933]: A form of epileptic encephalopathy, a heterogeneous group of severe early-onset epilepsies characterized by refractory seizures, neurodevelopmental impairment, and poor prognosis. Development is normal prior to seizure onset, after which cognitive and motor delays become apparent. DEE61 is an autosomal recessive conditio…	9693107; 11050470; 12853948; 10524237; 12589811; 14759258; 15882968; 16385342; 21406692; 27066583; 19692335
P01011	1	rs6575449	0.0565663	SERPINA3	Alpha-1-antichymotrypsin (ACT) (Cell growth-inhibiting gene 24/25 protein) (Serpin A3) [Cleaved into: Alpha-1-antichymotrypsin His-Pro-less]	NA	6606438; 8244391; 14702039; 15489334; 3257719; 9880565; 2787670; 7521171; 6687683; 8647626; 2404007; 6547997; 6556193; 12754519; 14668352; 15638460; 14760718; 16335952; 19159218; 23234360; 2016749; 8836107; 9521649; 10618372; 1618300; 1351206; 11289720
P04843	1	rs2712417	0.0561002	RPN1	Dolichyl-diphosphooligosaccharide--protein glycosyltransferase subunit 1 (Dolichyl-diphosphooligosaccharide--protein glycosyltransferase 67 kDa subunit) (Ribophorin I) (RPN-I) (Ribophorin-1)	NA	3034581; 14702039; 17974005; 15489334; 12643545; 12887896; 17081065; 19159218; 19608861; 21269460; 25135935; 23606741; 24275569; 25114211; 25944712; 32160526; 31831667
P16860	2	rs198389 rs549596	0.0547042	NPPB	Natriuretic peptides B (Brain natriuretic factor prohormone) (preproBNP) (proBNP) (Gamma-brain natriuretic peptide) (Iso-ANP) [Cleaved into: NT-proBNP (NT-pro-BNP) (NT-proBNP(1-76)); proBNP(3-108); Brain natriuretic peptide 32 (BNP(1-32)) (BNP-32) (Brain natriuretic peptide) (BNP); BNP(1-30); BNP(1-29); BNP(1-28); BNP(2-31); BNP(3-32) (des-SerPro-BNP) (proBNP(79-108)); BNP(3-30); BNP(3-29); Brain…	NA	2597152; 2522777; 16710414; 15489334; 2138890; 2136732; 1914098; 1672777; 9458824; 9794555; 10880574; 16750161; 16254193; 17372040; 17349887; 17367664; 19808300; 18466803; 20489134; 21763278; 21482747; 21314817; 25339504; 16870210; 21098034
P26992	3	rs10972159 rs1571401 rs73645429	0.0546269	CNTFR	Ciliary neurotrophic factor receptor subunit alpha (CNTF receptor subunit alpha) (CNTFR-alpha)	NA	1648265; 7774913; 15164053; 15489334; 19386761; 26858303; 12707266
Q2VWP7	1	rs2008336	0.0545371	PRTG	Protogenin (Protein Shen-Dan)	NA	14702039
P13804	1	rs79495512	0.0543322	ETFA	Electron transfer flavoprotein subunit alpha, mitochondrial (Alpha-ETF)	DISEASE: Glutaric aciduria 2A (GA2A) [MIM:231680]: An autosomal recessively inherited disorder of fatty acid, amino acid, and choline metabolism. It is characterized by multiple acyl-CoA dehydrogenase deficiencies resulting in large excretion not only of glutaric acid, but also of lactic, ethylmalonic, butyric, isobutyric, 2-methyl-butyric, and isovaleric acids. {ECO:0000269|PubMed:12815589, ECO:…	3170610; 12815589; 14702039; 16572171; 15489334; 17941859; 21269460; 23186163; 24275569; 25944712; 27499296; 8962055; 15159392; 15975918; 1882842; 1430199; 9334218; 10356313
P50479	1	rs6864922	0.0539515	PDLIM4	PDZ and LIM domain protein 4 (LIM protein RIL) (Reversion-induced LIM protein)	NA	9573374; 14702039; 15489334; 10826496; 12908099; 19307596; 19369195; 21269460; 21636573; 21406692; 23186163; 24275569; 20120020; 25158098
O15394	1	rs2826851	0.0535857	NCAM2	Neural cell adhesion molecule 2 (N-CAM-2) (NCAM-2)	NA	9226371; 14702039; 10830953; 15489334; 12754519;
Q96AP7	2	rs11219769 rs11604175	0.0521563	ESAM	Endothelial cell-selective adhesion molecule	NA	11279107; 12975309; 14702039; 16554811; 15489334; 15340161; 19159218
Q6UXM1	2	rs11172791 rs76158750	0.0519012	LRIG3	Leucine-rich repeats and immunoglobulin-like domains protein 3 (LIG-3)	NA	15203213; 12975309; 14702039
P23280	1	rs6665631	0.0516965	CA6	Carbonic anhydrase 6 (EC 4.2.1.1) (Carbonate dehydratase VI) (Carbonic anhydrase VI) (CA-VI) (Salivary carbonic anhydrase) (Secreted carbonic anhydrase)	NA	1899030; 16710414; 17705204; 17314045; 19186056; 19206230; 4628675
O95460	2	rs11086957 rs11697677	0.0513379	MATN4	Matrilin-4	NA	9827539; 14702039; 11780052; 15075323
P13385	1	rs939421	0.0510599	TDGF1	Teratocarcinoma-derived growth factor 1 (Cripto-1 growth factor) (CRGF) (Epidermal growth factor-like cripto protein CR1)	NA	2792079; 1882841; 16641997; 15489334; 15340161; 11909953; 12919325; 18930707; 18835250; 27881714
P13686	1	rs79525531	0.0504749	ACP5	Tartrate-resistant acid phosphatase type 5 (TR-AP) (EC 3.1.3.2) (Tartrate-resistant acid ATPase) (TrATPase) (Type 5 acid phosphatase)	DISEASE: Spondyloenchondrodysplasia with immune dysregulation (SPENCDI) [MIM:607944]: A disease characterized by vertebral and metaphyseal dysplasia, spasticity with cerebral calcifications, and strong predisposition to autoimmune diseases. The skeletal dysplasia is characterized by radiolucent and irregular spondylar and metaphyseal lesions that represent islands of chondroid tissue within bone.…	2909539; 2338077; 14702039; 15489334; 8359686; 2775236; 1477968; 2610679; 2334436; 1872798; 15993892; 21217755; 21217752
P52758	1	rs1462977	0.0501465	RIDA	2-iminobutanoate/2-iminopropanoate deaminase (EC 3.5.99.10) (14.5 kDa translational inhibitor protein) (hp14.5) (p14.5) (Heat-responsive protein 12) (Reactive intermediate imine deaminase A homolog) (Translation inhibitor L-PSP ribonuclease) (UK114 antigen homolog)	NA	8973653; 15489334; 9141440; 20817725; 21269460; 22094463; 24275569; 25944712; 30930054; 14997576
Q96DB5	1	rs11781016	0.0501265	RMDN1	Regulator of microtubule dynamics protein 1 (RMD-1) (hRMD-1) (Protein FAM82B)	NA	10810093; 14702039; 16421571; 15489334; 18070910; 21269460; 25944712
P16109	1	rs6128	0.0497349	SELP	P-selectin (CD62 antigen-like family member P) (Granule membrane protein 140) (GMP-140) (Leukocyte-endothelial cell adhesion molecule 3) (LECAM3) (Platelet activation dependent granule-external membrane protein) (PADGEM) (CD antigen CD62P)	DISEASE: Ischemic stroke (ISCHSTR) [MIM:601367]: A stroke is an acute neurologic event leading to death of neural tissue of the brain and resulting in loss of motor, sensory and/or cognitive function. Ischemic strokes, resulting from vascular occlusion, is considered to be a highly complex disease consisting of a group of heterogeneous disorders with multiple genetic and environmental risk factor…	2466574; 16710414; 7684381; 7585949; 7585950; 7559387; 11237770; 15769472; 16263699; 18606703; 28011641; 8901515; 7505680; 11081633; 9668170; 10391209; 14681304
P04196	1	rs1403694	0.0485232	HRG	Histidine-rich glycoprotein (Histidine-proline-rich glycoprotein) (HPRG)	DISEASE: Thrombophilia due to histidine-rich glycoprotein deficiency (THPH11) [MIM:613116]: A hemostatic disorder characterized by a tendency to thrombosis. {ECO:0000269|PubMed:11057869, ECO:0000269|PubMed:9414276}. Note=The disease is caused by variants affecting the gene represented in this entry.	3011081; 15489334; 8188234; 1459097; 678554; 10514432; 11134179; 12235005; 14744774; 15313924; 15138272; 15220341; 16335952; 16489009; 16436387; 19712047; 19285951; 19535045; 19786305; 19159218; 19903770; 20561914; 20573803; 21304106; 21215706; 24275569; 9414276; 11057869
P49137	1	rs6669284	0.0483469	MAPKAPK2	MAP kinase-activated protein kinase 2 (MAPK-activated protein kinase 2) (MAPKAP kinase 2) (MAPKAP-K2) (MAPKAPK-2) (MK-2) (MK2) (EC 2.7.11.1)	NA	8179591; 16710414; 15489334; 8280084; 8093612; 8846784; 8774846; 10383393; 12456657; 11844797; 12565831; 14499342; 14517288; 15014438; 15094067; 15629715; 16456544; 16278218; 17481585; 18021073; 18669648; 20932473; 21269460; 21131586; 18508601; 23186163; 24275569; 26616734; 12171911; 12791252; 17576063; 17255097; 17480064; 17449059; 17395714; 17344846
Q16610	1	rs12724450	0.0481829	ECM1	Extracellular matrix protein 1 (Secretory component p85)	DISEASE: Lipoid proteinosis (LiP) [MIM:247100]: Rare autosomal recessive disorder characterized by generalized thickening of skin, mucosae and certain viscera. Classical features include beaded eyelid papules and laryngeal infiltration leading to hoarseness. Histologically, there is widespread deposition of hyaline material and disruption/reduplication of basement membrane. {ECO:0000269|PubMed:11…	9367673; 9501329; 14702039; 16710414; 15489334; 11165938; 11292659; 11929856; 12604605; 16335952; 16512877; 19275936; 19139490; 24275569; 12603844
P16444	1	rs423135	0.0479968	DPEP1	Dipeptidase 1 (EC 3.4.13.19) (Beta-lactamase) (EC 3.5.2.6) (Dehydropeptidase-I) (Microsomal dipeptidase) (Renal dipeptidase) (hRDP)	NA	8439558; 2303490; 7764673; 15489334; 2137335; 2768222; 15340161; 6334084; 2168407; 8097406; 19159218; 12144777; 16959974; 28413640; 31442408
Q9BXJ0	2	rs2248863 rs2511847	0.0476479	C1QTNF5	Complement C1q tumor necrosis factor-related protein 5	DISEASE: Late-onset retinal degeneration (LORD) [MIM:605670]: Autosomal dominant disorder characterized by onset in the fifth to sixth decade with night blindness and punctate yellow-white deposits in the retinal fundus, progressing to severe central and peripheral degeneration, with choroidal neovascularization and chorioretinal atrophy. {ECO:0000269|PubMed:12944416, ECO:0000269|PubMed:22892318}…	12975309; 16554811; 15489334; 17974005; 15340161; 22892318; 12944416
O76096	1	rs6050091	0.046371	CST7	Cystatin-F (Cystatin-7) (Cystatin-like metastasis-associated protein) (CMAP) (Leukocystatin)	NA	9632704; 9733783; 10945474; 12423348; 11780052; 15489334; 25944712; 16601115
P04114	1	rs520354	0.0458653	APOB	Apolipoprotein B-100 (Apo B-100) [Cleaved into: Apolipoprotein B-48 (Apo B-48)]	DISEASE: Hypobetalipoproteinemia, familial, 1 (FHBL1) [MIM:615558]: A disorder of lipid metabolism characterized by less than 5th percentile age- and sex-specific levels of low density lipoproteins, and dietary fat malabsorption. Clinical presentation may vary from no symptoms to severe gastrointestinal and neurological dysfunction similar to abetalipoproteinemia. {ECO:0000269|PubMed:12551903, EC…	3763409; 3652907; 3759943; 3464946; 3030729; 15815621; 3461454; 3513177; 2115173; 3001697; 3860836; 6373369; 2567736; 2883086; 3676265; 3841204; 3621347; 2450346; 3426612; 2445342; 3903660; 2994225; 2932736; 3841481; 3024665; 3659919; 3773997; 3095664; 3087360; 10679026; 14760718; 16335952; 16548883; 19159218; 19608861; 20686565; 21269460; 21981844; 22580899; 24275569; 26091039; 26224785; 2818370…
Q92563	2	rs1245540 rs1245547	0.0456232	SPOCK2	Testican-2 (SPARC/osteonectin, CWCV, and Kazal-like domains proteoglycan 2)	NA	10386950; 9039502; 12975309; 14702039; 15164054; 15489334; 15340161; 26091039
Q04756	1	rs3135063	0.0451823	HGFAC	Hepatocyte growth factor activator (HGF activator) (HGFA) (EC 3.4.21.-) [Cleaved into: Hepatocyte growth factor activator short chain; Hepatocyte growth factor activator long chain]	NA	7683665; 9874200; 15815621; 15489334; 15340161; 16335952; 19159218; 15713485; 18077410
Q15818	1	rs62069681	0.0446564	NPTX1	Neuronal pentraxin-1 (NP1) (Neuronal pentraxin I) (NP-I)	NA	8884281; 14702039; 15489334
Q6NSJ0	1	rs10972076	0.0445395	MYORG	Myogenesis-regulating glycosidase (EC 3.2.1.-) (Uncharacterized family 31 glucosidase KIAA1161)	DISEASE: Basal ganglia calcification, idiopathic, 7, autosomal recessive (IBGC7) [MIM:618317]: A form of basal ganglia calcification, a genetically heterogeneous condition characterized by symmetric calcification in the basal ganglia and other brain regions. Affected individuals can either be asymptomatic or show a wide spectrum of neuropsychiatric symptoms, including parkinsonism, dystonia, trem…	15164053; 15489334; 10574461; 19159218; 19706595; 24275569; 29910000; 30656188; 31009047; 30460687; 30589467; 30895394
Q13508	1	rs56062839	0.0444025	ART3	Ecto-ADP-ribosyltransferase 3 (EC 2.4.2.31) (ADP-ribosyltransferase C2 and C3 toxin-like 3) (ARTC3) (Mono(ADP-ribosyl)transferase 3) (NAD(P)(+)--arginine ADP-ribosyltransferase 3)	NA	8605984; 9119374; 15489334; 20106667; 22171320; 28718531
P22303	1	rs4727469	0.0440029	ACHE	Acetylcholinesterase (AChE) (EC 3.1.1.7)	NA	2263619; 8299725; 14702039; 12853948; 15489334; 11239002; 2714437; 1748670; 1517212; 11985878; 9640563; 11053835; 15526038; 20408548; 23035744; 23679855; 8488842
P12109	1	rs2150458	0.0436687	COL6A1	Collagen alpha-1(VI) chain	DISEASE: Bethlem myopathy 1 (BTHLM1) [MIM:158810]: A benign proximal myopathy characterized by early childhood onset and joint contractures most frequently affecting the elbows and ankles. {ECO:0000269|PubMed:11865138, ECO:0000269|PubMed:15689448, ECO:0000269|PubMed:15955946, ECO:0000269|PubMed:8782832}. Note=The disease is caused by variants affecting the gene represented in this entry.; DISEASE…	2551668; 15489334; 8168508; 9107679; 6852033; 3198591; 1765372; 3665927; 3348212; 19159218; 21269460; 22905912; 24275569; 8782832; 11865138; 16130093; 15689448; 15955946; 17785674; 30345904
Q9HB29	1	rs4851551	0.0435422	IL1RL2	Interleukin-1 receptor-like 2 (EC 3.2.2.6) (IL-36 receptor) (IL-36R) (Interleukin-1 receptor-related protein 2) (IL-1Rrp2) (IL1R-rp2)	NA	10882729; 8898719; 15815621; 15489334; 11466363; 16646978; 24829417
P30041	1	rs6671141	0.0434951	PRDX6	Peroxiredoxin-6 (EC 1.11.1.27) (1-Cys peroxiredoxin) (1-Cys PRX) (24 kDa protein) (Acidic calcium-independent phospholipase A2) (aiPLA2) (EC 3.1.1.4) (Antioxidant protein 2) (Glutathione-dependent peroxiredoxin) (Liver 2D page spot 40) (Lysophosphatidylcholine acyltransferase 5) (LPC acyltransferase 5) (LPCAT-5) (Lyso-PC acyltransferase 5) (EC 2.3.1.23) (Non-selenium glutathione peroxidase) (NSGP…	NA	8999971; 9050990; 7788527; 14702039; 16710414; 15489334; 12665801; 1286669; 8313871; 9497358; 10893423; 12059788; 16186110; 15592455; 18669648; 19188445; 19608861; 20068231; 21269460; 20716133; 22905912; 22223895; 22814378; 23186163; 24275569; 25944712; 26830860; 9587003; 27353378
P05156	1	rs10033900	0.0434283	CFI	Complement factor I (EC 3.4.21.45) (C3B/C4B inactivator) [Cleaved into: Complement factor I heavy chain; Complement factor I light chain]	DISEASE: Hemolytic uremic syndrome atypical 3 (AHUS3) [MIM:612923]: An atypical form of hemolytic uremic syndrome. It is a complex genetic disease characterized by microangiopathic hemolytic anemia, thrombocytopenia, renal failure and absence of episodes of enterocolitis and diarrhea. In contrast to typical hemolytic uremic syndrome, atypical forms have a poorer prognosis, with higher death rates…	2954545; 2956252; 15815621; 9479036; 6444659; 7360115; 6327681; 2141838; 7672128; 9291131; 9605165; 12055245; 14760718; 16335952; 17320177; 18544012; 19159218; 19139490; 19838169; 21768352; 28671664; 8613545; 12562389; 15173250; 16621965; 17018561; 17106690; 20513133; 23685748; 24275569
P03951	1	rs6842047	0.0433282	F11	Coagulation factor XI (FXI) (EC 3.4.21.27) (Plasma thromboplastin antecedent) (PTA) [Cleaved into: Coagulation factor XIa heavy chain; Coagulation factor XIa light chain]	DISEASE: Factor XI deficiency (FA11D) [MIM:612416]: A hemorrhagic disease characterized by reduced levels and activity of factor XI resulting in moderate bleeding symptoms, usually occurring after trauma or surgery. Patients usually do not present spontaneous bleeding but women can present with menorrhagia. Hemorrhages are usually moderate. {ECO:0000269|PubMed:10027710, ECO:0000269|PubMed:1060688…	3636155; 2827746; 9593722; 15815621; 15489334; 1998667; 2844223; 11412111; 16335952; 19159218; 25092234; 18510371; 2813350; 1547342; 7888672; 7669672; 9401068; 9787168; 10027710; 10606881; 10391209; 11895778; 15026311; 15180874; 15953011; 16607084; 18005151; 21668437; 21457405; 22016685; 22322133; 21999818; 22159456; 25158988
P04083	1	rs4745216	0.0427913	ANXA1	Annexin A1 (Annexin I) (Annexin-1) (Calpactin II) (Calpactin-2) (Chromobindin-9) (Lipocortin I) (Phospholipase A2 inhibitory protein) (p35) [Cleaved into: Annexin Ac2-26]	NA	2936963; 1832554; 8425544; 19054851; 15489334; 2457390; 3303336; 2532504; 8557678; 10772777; 15485879; 15187149; 17008549; 18641677; 18669648; 19625660; 19608861; 20068231; 21269460; 22879591; 23186163; 24275569; 25114211; 25772364; 25664854; 28112733; 8453382; 9915835; 32272059; 10673436
Q15063	2	rs4941870 rs962462	0.0426705	POSTN	Periostin (PN) (Osteoblast-specific factor 2) (OSF-2)	NA	8363580; 12235007; 23946676; 15057823; 15489334; 11550156; 15082792; 16335952; 18450759; 19159218; 24275569; 26273833; 29086898; 29754429
O14625	2	rs10031452 rs72651379	0.0423997	CXCL11	C-X-C motif chemokine 11 (Beta-R1) (H174) (Interferon gamma-inducible protein 9) (IP-9) (Interferon-inducible T-cell alpha chemoattractant) (I-TAC) (Small-inducible cytokine B11)	NA	8798467; 9370294; 9625760; 10233762; 10386863; 10395932; 15489334; 9730616; 18645041; 27044744; 15273303
Q9UEW3	1	rs55681170	0.0420411	MARCO	Macrophage receptor MARCO (Macrophage receptor with collagenous structure) (Scavenger receptor class A member 2)	NA	9468508; 10331948; 14702039; 15815621; 15489334; 10224290; 12847263; 16335952; 19159218; 24275569
P10451	1	rs2126651	0.0420156	SPP1	Osteopontin (Bone sialoprotein 1) (Nephropontin) (Secreted phosphoprotein 1) (SPP-1) (Urinary stone protein) (Uropontin)	NA	2726470; 1974876; 1729712; 7665163; 7945249; 7837791; 14702039; 16303743; 15815621; 15489334; 1575754; 2736258; 15869464; 16807684; 21406692; 22582013; 23234360; 24275569; 26091039
Q14914	1	rs148410779	0.0417505	PTGR1	Prostaglandin reductase 1 (PRG-1) (15-oxoprostaglandin 13-reductase) (EC 1.3.1.48) (Dithiolethione-inducible gene 1 protein) (D3T-inducible gene 1 protein) (DIG-1) (Leukotriene B4 12-hydroxydehydrogenase) (NAD(P)H-dependent alkenal/one oxidoreductase) (EC 1.3.1.74)	NA	14702039; 15164053; 15489334; 8576264; 21269460; 24275569; 25619643; 29192674;
Q9GZN4	1	rs3810801	0.0417459	PRSS22	Brain-specific serine protease 4 (BSSP-4) (EC 3.4.21.-) (Serine protease 22) (Serine protease 26) (Tryptase epsilon)	NA	11602603; 12975309; 15616553; 15489334
P29279	1	rs9388953	0.0414896	CCN2	CCN family member 2 (Cellular communication network factor 2) (Connective tissue growth factor) (Hypertrophic chondrocyte-specific protein 24) (Insulin-like growth factor-binding protein 8) (IBP-8) (IGF-binding protein 8) (IGFBP-8)	NA	1654338; 1293144; 9054739; 14574404; 1756408; 10614647; 12553878; 30232710
P42574	1	rs870825	0.0413618	CASP3	Caspase-3 (CASP-3) (EC 3.4.22.56) (Apopain) (Cysteine protease CPP32) (CPP-32) (Protein Yama) (SREBP cleavage activity 1) (SCA-1) [Cleaved into: Caspase-3 subunit p17; Caspase-3 subunit p12]	NA	7983002; 7774019; 15003516; 14702039; 15489334; 7596430; 8755496; 8696339; 10213689; 15200957; 19413330; 21269460; 21357690; 22223895; 23152800; 23186163; 23845944; 30878284; 33725486; 8673606; 9045680; 10821855
P14550	1	rs6662572	0.0412944	AKR1A1	Aldo-keto reductase family 1 member A1 (EC 1.1.1.2) (EC 1.1.1.372) (EC 1.1.1.54) (Alcohol dehydrogenase [NADP(+)]) (Aldehyde reductase) (Glucuronate reductase) (EC 1.1.1.19) (Glucuronolactone reductase) (EC 1.1.1.20)	NA	2498333; 10393438; 10486210; 14702039; 16710414; 15489334; 3615425; 7669785; 10510318; 11306097; 18276838; 19413330; 21269460; 23186163; 24275569; 25944712; 15299353
P18510	2	rs55709272 rs6734238	0.0411277	IL1RN	Interleukin-1 receptor antagonist protein (IL-1RN) (IL-1ra) (IRAP) (ICIL-1RA) (IL1 inhibitor) (Anakinra)	DISEASE: Microvascular complications of diabetes 4 (MVCD4) [MIM:612628]: Pathological conditions that develop in numerous tissues and organs as a consequence of diabetes mellitus. They include diabetic retinopathy, diabetic nephropathy leading to end-stage renal disease, and diabetic neuropathy. Diabetic retinopathy remains the major cause of new-onset blindness among diabetic adults. It is chara…	2139180; 2137201; 1828896; 1385987; 8992991; 1827201; 7629520; 14702039; 15815621; 15489334; 2137200; 2143761; 9514884; 7989776; 7775431; 11991722; 8786086; 16335952; 19494218; 1534997; 8045306; 8175703; 7867645; 9062194; 18987736
O15264	2	rs10447396 rs12210904	0.0409048	MAPK13	Mitogen-activated protein kinase 13 (MAP kinase 13) (MAPK 13) (EC 2.7.11.24) (Mitogen-activated protein kinase p38 delta) (MAP kinase p38 delta) (Stress-activated protein kinase 4)	NA	9218798; 9374491; 9295308; 9207191; 10066767; 10727080; 14574404; 15489334; 9731215; 10201954; 11378392; 11500363; 11943212; 15632108; 17256148; 18006338; 18088087; 18367666; 19369195; 20478268; 20090411; 20626350; 21269460; 17344846
Q9H3U7	1	rs55830022	0.0403537	SMOC2	SPARC-related modular calcium-binding protein 2 (Secreted modular calcium-binding protein 2) (SMOC-2) (Smooth muscle-associated protein 2) (SMAP-2)	DISEASE: Dentin dysplasia 1 (DTDP1) [MIM:125400]: A dental defect in which both primary and secondary dentitions are affected. The clinical crowns of both permanent and deciduous teeth are of normal shape, form and color in most cases, although they may be slightly opalescent and blue or brown. Teeth may be very mobile and exfoliate spontaneously because of inadequate root formation. On radiograp…	12031507; 14702039; 17974005; 14574404; 15489334; 12741954; 16774925; 22152679
P13591	1	rs11214489	0.0403228	NCAM1	Neural cell adhesion molecule 1 (N-CAM-1) (NCAM-1) (CD antigen CD56)	NA	3253057; 1710251; 8075973; 14702039; 15489334; 1339414; 2887295; 3203385; 9696812; 16335952; 24275569; 32753727
Q9BYB0	1	rs6010042	0.0403114	SHANK3	SH3 and multiple ankyrin repeat domains protein 3 (Shank3) (Proline-rich synapse-associated protein 2) (ProSAP2)	DISEASE: Note=A chromosomal aberration involving SHANK3 is found in patients with chromosome 22q13.3 deletion syndrome. Translocation t(12;22)(q24.1;q13.3) with APPL2/DIP13B. {ECO:0000269|PubMed:11431708}.; DISEASE: Note=Defects in SHANK3 are associated with neuropsychiatric disorders such as autism spectrum disorders (ASD), bipolar affective disorders and early dementia onset. ASD are characteri…	10591208; 11258795; 18088087; 19690332; 24186872; 11431708; 10806096; 12504591; 22922660; 23758760; 24153177; 24132240; 24275569; 28130356; 17999366; 17173049; 20385823; 22892527
P01036	1	rs7270028	0.0402974	CST4	Cystatin-S (Cystatin-4) (Cystatin-SA-III) (Salivary acidic protein 1)	NA	1898352; 1334620; 11780052; 15489334; 3496880; 1747107; 1778989; 1741693; 6501254; 25946035; 6394600; 1898055; 20189825; 16959974
Q8NBP7	1	rs631220	0.0400999	PCSK9	Proprotein convertase subtilisin/kexin type 9 (EC 3.4.21.-) (Neural apoptosis-regulated convertase 1) (NARC-1) (Proprotein convertase 9) (PC9) (Subtilisin/kexin-like protease PC9)	DISEASE: Hypercholesterolemia, familial, 3 (FHCL3) [MIM:603776]: A form of hypercholesterolemia, a disorder of lipoprotein metabolism characterized by elevated serum low-density lipoprotein (LDL) cholesterol levels, which result in excess deposition of cholesterol in tissues and leads to xanthelasma, xanthomas, accelerated atherosclerosis and increased risk of premature coronary heart disease. FH…	17971861; 14702039; 16710414; 12552133; 14622975; 17081983; 16912035; 17461796; 18197702; 18660751; 18498363; 18039658; 18799458; 18669648; 20068231; 22074827; 21149300; 22027821; 21406692; 22580899; 23186163; 26091039; 18280815; 18649882; 19930098; 19020338; 21943799; 19191301; 22417841; 22493497; 24808179; 17502100; 12730697; 16465619; 19319977; 22095935
Q96BQ1	1	rs3749290	0.0400821	FAM3D	Protein FAM3D	NA	12160727; 12975309; 14702039; 15489334; 16740002
Q9BQ16	1	rs17599599	0.0395215	SPOCK3	Testican-3 (SPARC/osteonectin, CWCV, and Kazal-like domains proteoglycan 3)	NA	11751414; 12975309; 14702039; 15815621; 15489334
Q7LG56	1	rs28928597	0.0390612	RRM2B	Ribonucleoside-diphosphate reductase subunit M2 B (EC 1.17.4.1) (TP53-inducible ribonucleotide reductase M2 B) (p53-inducible ribonucleotide reductase small subunit 2-like protein) (p53R2)	DISEASE: Mitochondrial DNA depletion syndrome 8A (MTDPS8A) [MIM:612075]: A disorder due to mitochondrial dysfunction characterized by various combinations of neonatal hypotonia, neurological deterioration, respiratory distress, lactic acidosis, and renal tubulopathy. {ECO:0000269|PubMed:17486094, ECO:0000269|PubMed:18504129}. Note=The disease is caused by variants affecting the gene represented i…	10716435; 14702039; 17974005; 16421571; 15489334; 11517226; 11719458; 12615712; 14583450; 16376858; 19664747; 21269460; 19728742; 17486094; 18504129; 19667227; 26741492
P01133	2	rs11568972 rs2237045	0.0389397	EGF	Pro-epidermal growth factor (EGF) [Cleaved into: Epidermal growth factor (Urogastrone)]	DISEASE: Hypomagnesemia 4 (HOMG4) [MIM:611718]: A disorder characterized by massive renal hypomagnesemia and normal levels of serum calcium and calcium excretion. Clinical features include seizures, mild-to moderate psychomotor retardation, and brisk tendon reflexes. {ECO:0000269|PubMed:17671655}. Note=The disease is caused by variants affecting the gene represented in this entry.	3491360; 14702039; 15815621; 15489334; 300079; 2789514; 22171320; 1522591; 10964941; 17671655; 21439629; 11438527; 12297050; 12620237; 21029725; 20837704
Q6PI73	1	rs36629	0.0387345	LILRA6	Leukocyte immunoglobulin-like receptor subfamily A member 6 (Immunoglobulin-like transcript 8) (ILT-8) (Leukocyte Ig-like receptor)	NA	15057824; 15489334; 10941842;
Q96LL9	1	rs73702564	0.0382942	DNAJC30	DnaJ homolog subfamily C member 30, mitochondrial (Williams-Beuren syndrome chromosomal region 18 protein)	DISEASE: Note=DNAJC30 is located in the Williams-Beuren syndrome (WBS) critical region (PubMed:12073013, PubMed:30318146). WBS results from a hemizygous deletion of several genes on chromosome 7q11.23 thought to arise as a consequence of unequal crossing over between highly homologous low-copy repeat sequences flanking the deleted region (PubMed:30318146). WBS is an autosomal dominant disorder ch…	12073013; 14702039; 12853948; 15489334; 30318146;
P12724	2	rs147307766 rs2771316	0.0380027	RNASE3	Eosinophil cationic protein (ECP) (EC 3.1.27.-) (Ribonuclease 3) (RNase 3)	NA	2473157; 2387583; 2745977; 11102386; 12508121; 15489334; 3458170; 2501794; 18694936; 19450231; 20690710; 25944712; 10606511; 10903870; 12356310
Q969Z4	1	rs7118982	0.0374734	RELT	Tumor necrosis factor receptor superfamily member 19L (Receptor expressed in lymphoid tissues)	DISEASE: Amelogenesis imperfecta 3C (AI3C) [MIM:618386]: An autosomal recessive form of amelogenesis imperfecta, a defect of enamel formation. AI3C is characterized by generalized enamel hypocalcification affecting primary and secondary dentition. The surface of the enamel is rough and often stained. After eruption, the occlusal enamel on the molars disappears due to attrition, leaving a ring of …	11313261; 14702039; 15489334; 15340161; 16530727; 16389068; 19969290; 22052202; 23186163; 28688764; 30506946
Q9NZQ7	1	rs1411262	0.0373452	CD274	Programmed cell death 1 ligand 1 (PD-L1) (PDCD1 ligand 1) (Programmed death ligand 1) (hPD-L1) (B7 homolog 1) (B7-H1) (CD antigen CD274)	DISEASE: Note=Truncation of the 3'-untranslated (3'-UTR) region of CD274 transcripts leads to elevated expression of CD274 in multiple cancers including T-cell leukemia, diffuse large B-cell lymphoma and stomach adenocarcinoma (PubMed:27281199). Disruption of 3'-UTR region is caused by structural variants that stabilize CD274 transcripts, leading to overexpression (PubMed:27281199). Increased exp…	10581077; 11015443; 15780196; 14702039; 15164053; 15489334; 19159218; 28813417; 27281199; 28813410; 18287011; 26602187
P00491	1	rs1760928	0.0371737	PNP	Purine nucleoside phosphorylase (PNP) (EC 2.4.2.1) (Inosine phosphorylase) (Inosine-guanosine phosphorylase)	DISEASE: Purine nucleoside phosphorylase deficiency (PNPD) [MIM:613179]: A disorder that interrupts both the catabolism of inosine into hypoxanthine and guanosine into guanine, and leads to the accumulation of guanosine, inosine, and their deoxified by-products. The main clinical presentation is recurrent infections due to severe T-cell immunodeficiency. Some patients also have neurologic impairm…	6087295; 3029074; 12928150; 14702039; 15489334; 9305964; 19413330; 21269460; 22223895; 22509282; 23186163; 24275569; 25944712; 2104852; 1763067; 14706628; 23438750; 1384322; 8931706
P00747	1	rs41265930	0.0370703	PLG	Plasminogen (EC 3.4.21.7) [Cleaved into: Plasmin heavy chain A; Activation peptide; Angiostatin; Plasmin heavy chain A, short form; Plasmin light chain B]	DISEASE: Plasminogen deficiency (PLGD) [MIM:217090]: A disorder characterized by decreased serum plasminogen activity. Two forms of the disorder are distinguished: type 1 deficiency is additionally characterized by decreased plasminogen antigen levels and clinical symptoms, whereas type 2 deficiency, also known as dysplasminogenemia, is characterized by normal, or slightly reduced antigen levels,…	2318848; 3030813; 14574404; 15489334; 122932; 6148961; 126863; 142009; 4694729; 4240117; 6919539; 6094526; 9201958; 3356193; 9102401; 9054441; 7525077; 9102221; 9548733; 10077593; 10889192; 14699093; 15016824; 16043488; 18780401; 2143188; 19712047; 24275569; 27387503; 1657148; 1657149; 8054447; 8611560; 15299951; 9783753; 9521645; 10656799; 11350170; 12054798; 12456874; 15211511; 23335990; 215785…
P55145	1	rs1552074	0.0370336	MANF	Mesencephalic astrocyte-derived neurotrophic factor (Arginine-rich protein) (Protein ARMET)	NA	8649854; 15489334; 16641997; 12665801; 12794311; 15144186; 18561914; 21269460; 22637475; 24275569; 25944712; 29497057; 19258449; 8971156; 9174057
Q5VWK5	2	rs111379368 rs11581607	0.0363428	IL23R	Interleukin-23 receptor (IL-23 receptor) (IL-23R)	DISEASE: Inflammatory bowel disease 17 (IBD17) [MIM:612261]: A chronic, relapsing inflammation of the gastrointestinal tract with a complex etiology. It is subdivided into Crohn disease and ulcerative colitis phenotypes. Crohn disease may affect any part of the gastrointestinal tract from the mouth to the anus, but most frequently it involves the terminal ileum and colon. Bowel inflammation is tr…	12023369; 16372191; 16710414; 15489334; 17068223; 17587057; 17804789; 18800148; 21053369
Q9UBX1	2	rs1791679 rs607736	0.0362811	CTSF	Cathepsin F (CATSF) (EC 3.4.22.41)	DISEASE: Ceroid lipofuscinosis, neuronal, 13 (Kufs type) (CLN13) [MIM:615362]: A form of neuronal ceroid lipofuscinosis characterized by adult onset of progressive cognitive decline and motor dysfunction leading to dementia and often early death. Some patients develop seizures. Neuronal ceroid lipofuscinoses are progressive neurodegenerative, lysosomal storage diseases characterized by intracellu…	10318784; 10198209; 10661872; 10362521; 14702039; 15489334; 9822672; 17974005; 19159218; 12225749; 23297359
P16035	1	rs2376999	0.0358338	TIMP2	Metalloproteinase inhibitor 2 (CSC-21K) (Tissue inhibitor of metalloproteinases 2) (TIMP-2)	NA	2380196; 2157214; 8810321; 15489334; 2793861; 1480041; 2554304; 1730286; 8112602; 1655733; 11710594; 7918391; 9705310; 9837731; 12032297; 24073280
Q9NS15	1	rs10896017	0.0358127	LTBP3	Latent-transforming growth factor beta-binding protein 3 (LTBP-3)	DISEASE: Dental anomalies and short stature (DASS) [MIM:601216]: A disorder characterized by hypoplastic amelogenesis imperfecta, significant short stature, brachyolmia-like anomalies including platyspondyly with short pedicles, narrow intervertebral and interpedicular distances, rectangular-shaped vertebrae with posterior scalloping and herniation of the nuclei, and broad femoral necks. Dental a…	12154076; 9620332; 15489334; 17974005; 10930463; 10743502; 11104663; 16157329; 27339457; 19344874; 27068007
Q15113	2	rs4729597 rs9801017	0.0355407	PCOLCE	Procollagen C-endopeptidase enhancer 1 (Procollagen COOH-terminal proteinase enhancer 1) (PCPE-1) (Procollagen C-proteinase enhancer 1) (Type 1 procollagen C-proteinase enhancer protein) (Type I procollagen COOH-terminal proteinase enhancer)	NA	7523404; 9799793; 9933570; 14702039; 15489334; 10625689; 22905912; 12670942
P10746	1	rs2027515	0.0354346	UROS	Uroporphyrinogen-III synthase (UROIIIS) (UROS) (EC 4.2.1.75) (Hydroxymethylbilane hydrolyase [cyclizing]) (Uroporphyrinogen-III cosynthase)	DISEASE: Congenital erythropoietic porphyria (CEP) [MIM:263700]: Porphyrias are inherited defects in the biosynthesis of heme, resulting in the accumulation and increased excretion of porphyrins or porphyrin precursors. They are classified as erythropoietic or hepatic, depending on whether the enzyme deficiency occurs in red blood cells or in the liver. The manifestations of CEP are heterogeneous…	3174619; 11112350; 14702039; 15164054; 15489334; 8829650; 11689424; 2331520; 1733834; 1737856; 7860775; 8655129; 9188670; 9834209; 9803266; 11121156; 12060141; 15304101; 21653323; 22350154
P48745	2	rs17791208 rs58936256	0.0353477	CCN3	CCN family member 3 (Cellular communication network factor 3) (Insulin-like growth factor-binding protein 9) (IBP-9) (IGF-binding protein 9) (IGFBP-9) (Nephro blastoma-overexpressed gene protein homolog) (Protein NOV homolog) (NovH)	NA	7520150; 8622864; 14702039; 15489334; 1756408; 15340161; 9927660; 12050162; 12695522; 12665631; 15181016; 15213231; 15611078; 17463287; 20139355; 21063504; 21871891; 21344378; 24722330
Q9NUM4	1	rs10950398	0.0352979	TMEM106B	Transmembrane protein 106B	DISEASE: Ubiquitin-positive frontotemporal dementia (UP-FTD) [MIM:607485]: Frontotemporal dementia (FTD) is the second most common cause of dementia in people under the age of 65 years. It is an autosomal dominant neurodegenerative disease. {ECO:0000269|PubMed:20154673, ECO:0000269|PubMed:21178100, ECO:0000269|PubMed:22895706, ECO:0000269|PubMed:23742080}. Note=The gene represented in this entry …	14702039; 12690205; 12853948; 15489334; 17081983; 19159218; 20154673; 20068231; 21178100; 22511793; 22895706; 23136129; 23742080; 23186163; 24488309; 24442578; 24385136; 24357581; 25255805; 29186371; 29444210
Q04609	1	rs148966811	0.0350872	FOLH1	Glutamate carboxypeptidase 2 (EC 3.4.17.21) (Cell growth-inhibiting gene 27 protein) (Folate hydrolase 1) (Folylpoly-gamma-glutamate carboxypeptidase) (FGCP) (Glutamate carboxypeptidase II) (GCPII) (Membrane glutamate carboxypeptidase) (mGCP) (N-acetylated-alpha-linked acidic dipeptidase I) (NAALADase I) (Prostate-specific membrane antigen) (PSM) (PSMA) (Pteroylpoly-gamma-glutamate carboxypeptida…	NA	8417812; 7882349; 9838072; 9694964; 10085079; 11092759; 17929272; 14702039; 16554811; 15489334; 9375657; 9809977; 9622670; 9187245; 9882712; 12754519; 15152093; 14716746; 16555021; 17150306; 16467855; 17372356; 17567119; 19053759; 18234225; 19301871; 16959974
Q9H7M9	2	rs10762477 rs10999992	0.0348779	VSIR	V-type immunoglobulin domain-containing suppressor of T-cell activation (Platelet receptor Gi24) (Stress-induced secreted protein-1) (Sisp-1) (V-set domain-containing immunoregulatory receptor) (V-set immunoregulatory receptor)	NA	15498874; 14702039; 12975309; 15164054; 15489334; 15340161; 19367720; 18669648; 19690332; 20666777; 20068231; 23186163; 24691993; 24275569
Q7L1S5	1	rs7233634	0.034827	CHST9	Carbohydrate sulfotransferase 9 (EC 2.8.2.-) (GalNAc-4-O-sulfotransferase 2) (GalNAc-4-ST2) (GalNAc4ST-2) (N-acetylgalactosamine-4-O-sulfotransferase 2)	NA	11445554; 11139592; 12975309; 14702039; 16177791; 15489334; 28132690
Q8TAT2	1	rs11186737	0.0345634	FGFBP3	Fibroblast growth factor-binding protein 3 (FGF-BP3) (FGF-binding protein 3) (FGFBP-3)	NA	14702039; 16303743; 15164054; 15489334; 18669637
P10153	1	rs7142386	0.0345401	RNASE2	Non-secretory ribonuclease (EC 4.6.1.18) (Eosinophil-derived neurotoxin) (RNase UpI-2) (Ribonuclease 2) (RNase 2) (Ribonuclease US)	NA	2591744; 2745977; 2734298; 2387583; 11102386; 15489334; 3166997; 3458170; 3926759; 3182786; 1587793; 8471426; 7947762; 7547911; 9450956; 12578357; 12855582; 18694936; 24275569; 25944712; 8759319; 11154698; 15755456; 16401072
Q06520	1	rs296369	0.0343054	SULT2A1	Sulfotransferase 2A1 (ST2A1) (EC 2.8.2.2) (Bile salt sulfotransferase) (EC 2.8.2.14) (Dehydroepiandrosterone sulfotransferase) (DHEA-ST) (DHEA-ST8) (Hydroxysteroid Sulfotransferase) (HST) (ST2) (SULT2A3)	NA	7678732; 1588921; 7589785; 7598806; 7710689; 1520333; 15489334; 2268288; 7854148; 21269460; 24275569; 10854859; 11988089; 14573603; 18042734; 19589875; 21187059; 29671343
P46063	1	rs144436375	0.0342696	RECQL	ATP-dependent DNA helicase Q1 (EC 3.6.4.12) (DNA helicase, RecQ-like type 1) (RecQ1) (DNA-dependent ATPase Q1) (RecQ protein-like 1)	NA	7961977; 7527136; 14702039; 16541075; 15489334; 8056767; 15886194; 19608861; 20068231; 21269460; 23186163; 24275569
Q08708	1	rs62087214	0.0341032	CD300C	CMRF35-like molecule 6 (CLM-6) (CD300 antigen-like family member C) (CMRF35-A1) (CMRF-35) (Immunoglobulin superfamily member 16) (IgSF16) (CD antigen CD300c)	NA	1349532; 11556966; 15489334; 12483297
Q8WVN6	1	rs79181084	0.0340053	SECTM1	Secreted and transmembrane protein 1 (Protein K-12)	NA	9480746; 14702039; 15489334; 10652336; 15742156
Q9UGM5	1	rs56112115	0.033894	FETUB	Fetuin-B (16G2) (Fetuin-like protein IRL685) (Gugu)	NA	10947975; 15499407; 14702039; 16641997; 15489334; 16335952; 23562279; 24275569
Q07507	1	rs530022	0.0338311	DPT	Dermatopontin (Tyrosine-rich acidic matrix protein) (TRAMP)	NA	8104875; 14702039; 16710414; 15489334; 10233760; 24275569
P15814	1	rs140174	0.0332037	IGLL1	Immunoglobulin lambda-like polypeptide 1 (CD179 antigen-like family member B) (Ig lambda-5) (Immunoglobulin omega polypeptide) (Immunoglobulin-related protein 14.1) (CD antigen CD179b)	DISEASE: Agammaglobulinemia 2, autosomal recessive (AGM2) [MIM:613500]: A primary immunodeficiency characterized by profoundly low or absent serum antibodies and low or absent circulating B cells due to an early block of B-cell development. Affected individuals develop severe infections in the first years of life. {ECO:0000269|PubMed:9419212}. Note=The disease is caused by variants affecting the …	2501791; 1703205; 10591208; 15489334; 2128466; 3003227; 9419212; 17431183
P00973	1	rs4767027	0.0330256	OAS1	2'-5'-oligoadenylate synthase 1 ((2-5')oligo(A) synthase 1) (2-5A synthase 1) (EC 2.7.7.84) (E18/E16) (p46/p42 OAS)	NA	2416561; 3753689; 3754863; 1651324; 17024523; 14702039; 16541075; 15489334; 3121313; 2830497; 2456211; 2411547; 6348777; 9407111; 10464285; 12799444; 17408844; 18931074; 19923450; 19203244; 19904482; 21269460; 21142819; 25775560; 33633408; 34581622; 23319625
Q6WN34	1	rs11607100	0.0329308	CHRDL2	Chordin-like protein 2 (Breast tumor novel factor 1) (BNF-1) (Chordin-related protein 2)	NA	12853144; 15094188; 14660436; 12975309; 15489334; 15340161; 18780401; 26091039
Q8NBI6	1	rs36082205	0.0324037	XXYLT1	Xyloside xylosyltransferase 1 (EC 2.4.2.62) (UDP-xylose:alpha-xyloside alpha-1,3-xylosyltransferase)	NA	22117070; 14702039; 16303743; 15489334; 8982869
P07359	2	rs72835070 rs72835078	0.0318063	GP1BA	Platelet glycoprotein Ib alpha chain (GP-Ib alpha) (GPIb-alpha) (GPIbA) (Glycoprotein Ibalpha) (Antigen CD42b-alpha) (CD antigen CD42b) [Cleaved into: Glycocalicin]	DISEASE: Non-arteritic anterior ischemic optic neuropathy (NAION) [MIM:258660]: An ocular disease due to ischemic injury to the optic nerve. It usually affects the optic disk and leads to visual loss and optic disk swelling of a pallid nature. Visual loss is usually sudden, or over a few days at most and is usually permanent, with some recovery possibly occurring within the first weeks or months.…	3303030; 2845978; 12038791; 14521605; 16625196; 15489334; 3497398; 12665801; 9088113; 2070794; 9651345; 16263699; 17008541; 17445093; 18088087; 19828450; 21552524; 12087105; 12183630; 11858495; 1586750; 1730088; 1577776; 7690774; 7819107; 2052556; 8486780; 8384898; 7632942; 7873390; 9639514; 10391209; 10089893; 11222377; 14711733
Q6UXK2	2	rs4887135 rs923118	0.0314484	ISLR2	Immunoglobulin superfamily containing leucine-rich repeat protein 2 (Leucine-rich repeat domain and immunoglobulin domain-containing axon extension protein)	NA	10819331; 12168954; 12975309; 14702039
P00750	2	rs77346091 rs8178885	0.0309388	PLAT	Tissue-type plasminogen activator (t-PA) (t-plasminogen activator) (tPA) (EC 3.4.21.68) (Alteplase) (Reteplase) [Cleaved into: Tissue-type plasminogen activator chain A; Tissue-type plasminogen activator chain B]	DISEASE: Note=Increased activity of TPA results in increased fibrinolysis of fibrin blood clots that is associated with excessive bleeding. Defective release of TPA results in hypofibrinolysis that can lead to thrombosis or embolism. {ECO:0000269|PubMed:1762144}.	6337343; 6089198; 3009482; 3090401; 2824147; 3133640; 2107528; 14702039; 15489334; 3161893; 1368681; 6682760; 6433976; 6572897; 2513186; 1900431; 1645336; 10340997; 11384978; 15053742; 14759258; 2558718; 1901789; 1762144; 1310033; 1602484; 7582899; 8613982; 9305622
Q9NZP8	1	rs6488561	0.030906	C1RL	Complement C1r subcomponent-like protein (C1r-LP) (C1r-like protein) (EC 3.4.21.-) (C1r-like serine protease analog protein) (CLSPa)	NA	15358180; 15527420; 16541075; 15385675; 16335952; 19159218; 19139490
Q4LDE5	1	rs78742138	0.030694	SVEP1	Sushi, von Willebrand factor type A, EGF and pentraxin domain-containing protein 1 (CCP module-containing protein 22) (Polydom) (Selectin-like osteoblast-derived protein) (SEL-OB) (Serologically defined breast cancer antigen NY-BR-38)	NA	16206243; 14702039; 15164053; 15489334; 17974005; 12747765; 11062057; 22171320
P35590	1	rs2275180	0.0302486	TIE1	Tyrosine-protein kinase receptor Tie-1 (EC 2.7.10.1)	NA	1312667; 18593464; 16710414; 15489334; 15340161; 15851516; 20227369; 17344846
O00469	1	rs6801418	0.0301626	PLOD2	Procollagen-lysine,2-oxoglutarate 5-dioxygenase 2 (EC 1.14.11.4) (Lysyl hydroxylase 2) (LH2)	DISEASE: Bruck syndrome 2 (BRKS2) [MIM:609220]: An autosomal recessive disease characterized by generalized osteopenia, congenital joint contractures, fragile bones with onset of fractures in infancy or early childhood, short stature, severe limb deformity, progressive scoliosis, and pterygia. It is distinguished from osteogenesis imperfecta by the absence of hearing loss and dentinogenesis imper…	9054364; 14702039; 16641997; 10372558; 15489334; 18088087; 19159218; 21269460; 12881513; 15523624; 22689593; 29983323
P16234	1	rs10028020	0.030134	PDGFRA	Platelet-derived growth factor receptor alpha (PDGF-R-alpha) (PDGFR-alpha) (EC 2.7.10.1) (Alpha platelet-derived growth factor receptor) (Alpha-type platelet-derived growth factor receptor) (CD140 antigen-like family member A) (CD140a antigen) (Platelet-derived growth factor alpha receptor) (Platelet-derived growth factor receptor 2) (PDGFR-2) (CD antigen CD140a)	DISEASE: Note=A chromosomal aberration involving PDGFRA is found in some cases of hypereosinophilic syndrome. Interstitial chromosomal deletion del(4)(q12q12) causes the fusion of FIP1L1 and PDGFRA (FIP1L1-PDGFRA). Mutations that cause overexpression and/or constitutive activation of PDGFRA may be a cause of hypereosinophilic syndrome. {ECO:0000269|PubMed:12808148}.; DISEASE: Gastrointestinal str…	2544881; 2536956; 8586421; 14702039; 15815621; 15489334; 12808148; 7896447; 2554309; 2173144; 1709159; 1646396; 7679113; 8188664; 7535778; 8760137; 8617789; 8940081; 8943348; 10733900; 11095946; 10947961; 10734113; 11297552; 14644164; 12660384; 12522257; 15928335; 17141222; 17604334; 20660204; 21224473; 21596750; 20972453; 9739761; 15207817; 17419949; 18483217; 28403202; 11882663; 14699510; 17087…
P49961	2	rs11188501 rs4918970	0.0297358	ENTPD1	Ectonucleoside triphosphate diphosphohydrolase 1 (NTPDase 1) (EC 3.6.1.5) (Ecto-ATP diphosphohydrolase 1) (Ecto-ATPDase 1) (Ecto-ATPase 1) (Ecto-apyrase) (Lymphoid cell activation antigen) (CD antigen CD39)	DISEASE: Spastic paraplegia 64, autosomal recessive (SPG64) [MIM:615683]: A form of spastic paraplegia, a neurodegenerative disorder characterized by a slow, gradual, progressive weakness and spasticity of the lower limbs. Rate of progression and the severity of symptoms are quite variable. Initial symptoms may include difficulty with balance, weakness and stiffness in the legs, muscle spasms, an…	7930580; 8996251; 10405171; 14702039; 15164054; 15489334; 8529670; 9846014; 8955160; 8626624; 10636909; 19159218; 24482476
Q6UXI7	1	rs1468810	0.0290548	VIT	Vitrin	NA	10830112; 12975309; 14702039; 15815621; 15489334
Q12805	2	rs1985162 rs3791679	0.0288471	EFEMP1	EGF-containing fibulin-like extracellular matrix protein 1 (Extracellular protein S1-5) (Fibrillin-like protein) (Fibulin-3) (FIBL-3)	DISEASE: Doyne honeycomb retinal dystrophy (DHRD) [MIM:126600]: Autosomal dominant disease characterized by yellow-white deposits known as drusen that accumulate beneath the retinal pigment epithelium. {ECO:0000269|PubMed:10369267, ECO:0000269|PubMed:11384588, ECO:0000269|PubMed:12242346, ECO:0000269|PubMed:17666404}. Note=The disease is caused by variants affecting the gene represented in this e…	7799918; 8812496; 10601734; 11262647; 14702039; 15815621; 15489334; 12242346; 15123717; 19804359; 19275936; 19887559; 20005202; 22905912; 24275569; 10369267; 11384588; 17666404
Q9BW91	1	rs10030035	0.0285308	NUDT9	ADP-ribose pyrophosphatase, mitochondrial (EC 3.6.1.13) (ADP-ribose diphosphatase) (ADP-ribose phosphohydrolase) (Adenosine diphosphoribose pyrophosphatase) (ADPR-PPase) (Nucleoside diphosphate-linked moiety X motif 9) (Nudix motif 9)	NA	11385575; 11825615; 12427752; 12975309; 14702039; 16303743; 15489334; 12897971; 18669648; 20068231; 21269460; 23186163; 12948489
P08571	1	rs5744441	0.0280217	CD14	Monocyte differentiation antigen CD14 (Myeloid cell-specific leucine-rich glycoprotein) (CD antigen CD14) [Cleaved into: Monocyte differentiation antigen CD14, urinary form; Monocyte differentiation antigen CD14, membrane-bound form]	NA	3385210; 2453848; 2472171; 2462937; 18810425; 15489334; 2779588; 1698311; 8612135; 11274165; 16335952; 16880211; 19159218; 19838169; 20133493; 22265692; 23880187; 24275569; 25497142; 25965346; 23264655
Q8WW52	1	rs10736390	0.0276781	FAM151A	Protein FAM151A	NA	12975309; 14702039; 16710414; 15489334
P32926	1	rs10084010	0.0271966	DSG3	Desmoglein-3 (130 kDa pemphigus vulgaris antigen) (PVA) (Cadherin family member 6)	DISEASE: Blistering, acantholytic, of oral and laryngeal mucosa (ABOLM) [MIM:619226]: An autosomal recessive disorder characterized by recurrent, suprabasal acantholytic blisters in the oral and laryngeal mucosa. Skin, conjunctival and genital mucosa, nail folds, and nails are unaffected. Normal structure is observed in the scalp epidermis and hair follicle. {ECO:0000269|PubMed:30528827}. Note=Th…	1720352; 14702039; 16177791; 16740002; 21269460; 30528827
P07148	1	rs1545223	0.0271549	FABP1	Fatty acid-binding protein, liver (Fatty acid-binding protein 1) (Liver-type fatty acid-binding protein) (L-FABP)	NA	3838309; 3838313; 15489334; 21269460; 24275569; 25732850; 17536800;
Q9H013	1	rs7728609	0.0265514	ADAM19	Disintegrin and metalloproteinase domain-containing protein 19 (ADAM 19) (EC 3.4.24.-) (Meltrin-beta) (Metalloprotease and disintegrin dendritic antigen marker) (MADDAM)	NA	10887142; 11162584; 15372022; 12615925; 16959974; 18772397
Q9Y3C6	1	rs10440825	0.026537	PPIL1	Peptidyl-prolyl cis-trans isomerase-like 1 (PPIase) (EC 5.2.1.8) (Rotamase PPIL1)	DISEASE: Pontocerebellar hypoplasia 14 (PCH14) [MIM:619301]: A form of pontocerebellar hypoplasia, a disorder characterized by structural defects of the pons and cerebellum, evident upon brain imaging. PCH14 is a severe autosomal recessive form characterized by progressive microcephaly, and poor or absent psychomotor development with severely impaired intellectual development apparent from birth.…	8978786; 10810093; 12975309; 14574404; 15489334; 16595688; 11991638; 21269460; 23186163; 20368803; 28502770; 28076346; 33220177
Q6IQ23	2	rs382280 rs407354	0.0259841	PLEKHA7	Pleckstrin homology domain-containing family A member 7 (PH domain-containing family A member 7)	NA	14702039; 16554811; 15489334; 15144186; 19041755; 18669648; 19413330; 19690332; 21406692; 23186163; 24275569; 30463011
P15692	1	rs864430	0.0259687	VEGFA	Vascular endothelial growth factor A (VEGF-A) (Vascular permeability factor) (VPF)	DISEASE: Microvascular complications of diabetes 1 (MVCD1) [MIM:603933]: Pathological conditions that develop in numerous tissues and organs as a consequence of diabetes mellitus. They include diabetic retinopathy, diabetic nephropathy leading to end-stage renal disease, and diabetic neuropathy. Diabetic retinopathy remains the major cause of new-onset blindness among diabetic adults. It is chara…	2479986; 2479987; 1711045; 1791831; 1567395; 9054410; 9878851; 9450968; 10464055; 12124351; 19054851; 14574404; 15489334; 7678805; 15340161; 2584205; 10067980; 11563986; 11427521; 11731620; 11978667; 15520188; 14764596; 15896327; 16489009; 17446437; 22009797; 26503042; 26789244; 25825981; 9207067; 9336848; 9351807; 9922142; 9634701
Q9P1W8	1	rs2281808	0.0255709	SIRPG	Signal-regulatory protein gamma (SIRP-gamma) (CD172 antigen-like family member B) (Signal-regulatory protein beta-2) (SIRP-b2) (SIRP-beta-2) (CD antigen CD172g)	NA	11185750; 15383453; 11780052; 15489334; 19349973; 18657508
Q6Y288	1	rs9544399	0.025553	B3GLCT	Beta-1,3-glucosyltransferase (Beta3Glc-T) (EC 2.4.1.-) (Beta 3-glucosyltransferase) (Beta-3-glycosyltransferase-like)	DISEASE: Peters-plus syndrome (PTRPLS) [MIM:261540]: An autosomal recessive disorder characterized by anterior eye-chamber abnormalities, disproportionate short stature, developmental delay, characteristic craniofacial features, cleft lip and/or palate. {ECO:0000269|PubMed:16909395}. Note=The disease is caused by variants affecting the gene represented in this entry.	12943678; 16899492; 14702039; 15057823; 15489334; 16909395
Q9NS85	1	rs117399000	0.0253965	CA10	Carbonic anhydrase-related protein 10 (Carbonic anhydrase-related protein X) (CA-RP X) (CARP X) (Cerebral protein 15)	NA	11311946; 9921901; 11230166; 12975309; 14702039; 16625196; 15489334
P39059	1	rs41305481	0.0250335	COL15A1	Collagen alpha-1(XV) chain [Cleaved into: Restin (Endostatin-XV) (Related to endostatin) (Restin-I); Restin-2 (Restin-II); Restin-3 (Restin-III); Restin-4 (Restin-IV)]	NA	8106446; 9651385; 15164053; 8307960; 1279671; 1427836; 15698950; 10049780; 10791950; 22171320
P02647	1	rs75507001	0.0248964	APOA1	Apolipoprotein A-I (Apo-AI) (ApoA-I) (Apolipoprotein A1) [Cleaved into: Proapolipoprotein A-I (ProapoA-I); Truncated apolipoprotein A-I (Apolipoprotein A-I(1-242))]	DISEASE: Hypoalphalipoproteinemia, primary, 2 (FHA2) [MIM:618463]: A rare disorder of lipoprotein metabolism, biochemically characterized by complete or partial apoA-I deficiency and mild to severe reduction of serum high-density lipoprotein cholesterol (HDL-C). Severe hypoalphalipoproteinemia characterized by undetectable levels of apoA-I is an autosomal recessive condition, generally associated…	6406984; 6304641; 6413973; 6207999; 6328445; 6198645; 2995392; 3129297; 2673706; 15108119; 14702039; 15489334; 6409108; 164450; 204308; 3047170; 1909888; 2506184; 3120314; 7895732; 12665801; 1742316; 6294659; 3005308; 6405383; 1898657; 8261628; 11991719; 12847263; 12576517; 12562854; 15922294; 21269460; 23719382; 24275569; 24755625; 8664326; 9356442; 8240372; 8282791; 6401735; 6412234; 6489332; 6…
P36405	1	rs11191379	0.0242146	ARL3	ADP-ribosylation factor-like protein 3	DISEASE: Joubert syndrome 35 (JBTS35) [MIM:618161]: A form of Joubert syndrome, a disorder presenting with cerebellar ataxia, oculomotor apraxia, hypotonia, neonatal breathing abnormalities and psychomotor delay. Neuroradiologically, it is characterized by cerebellar vermian hypoplasia/aplasia, thickened and reoriented superior cerebellar peduncles, and an abnormally large interpeduncular fossa, …	8034651; 14702039; 15164054; 15489334; 10831612; 11303027; 12417528; 11847227; 15077113; 16525022; 16472755; 18588884; 20068231; 21269460; 22085962; 24275569; 25944712; 26964041; 30269812
P00749	1	rs2227551	0.0241083	PLAU	Urokinase-type plasminogen activator (U-plasminogen activator) (uPA) (EC 3.4.21.73) [Cleaved into: Urokinase-type plasminogen activator long chain A; Urokinase-type plasminogen activator short chain A; Urokinase-type plasminogen activator chain B]	DISEASE: Quebec platelet disorder (QPD) [MIM:601709]: An autosomal dominant bleeding disorder due to a gain-of-function defect in fibrinolysis. Although affected individuals do not exhibit systemic fibrinolysis, they show delayed onset bleeding after challenge, such as surgery. The hallmark of the disorder is markedly increased PLAU levels within platelets, which causes intraplatelet plasmin gene…	3888571; 2415429; 2987867; 14702039; 15164054; 15489334; 8652631; 2023947; 6589620; 6754569; 6749491; 6754572; 3501295; 9151681; 10340997; 10636902; 11384978; 15053742; 14696115; 15988036; 20007542; 24434139; 2536903; 1327118; 8107091; 8591045; 10805774; 16456079; 9065988; 9194591; 18987736
P15086	1	rs13318853	0.0240864	CPB1	Carboxypeptidase B (EC 3.4.17.2) (Pancreas-specific protein) (PASP)	NA	1370825; 9524066; 15489334; 2920728; 12162965
P21246	1	rs1431093	0.0234824	PTN	Pleiotrophin (PTN) (Heparin-binding brain mitogen) (HBBM) (Heparin-binding growth factor 8) (HBGF-8) (Heparin-binding growth-associated molecule) (HB-GAM) (Heparin-binding neurite outgrowth-promoting factor) (HBNF) (Heparin-binding neurite outgrowth-promoting factor 1) (HBNF-1) (Osteoblast-specific factor 1) (OSF-1)	NA	1701634; 2270483; 1768439; 1457401; 8484754; 9299545; 14702039; 12690205; 15489334; 2388713; 1733956; 8241100; 8484780; 10706604; 11278720; 16814777; 17681947; 19442624; 19141530; 20873783; 27445335; 30667096; 26896299
Q96MK3	1	rs929477	0.0234653	FAM20A	Pseudokinase FAM20A	DISEASE: Amelogenesis imperfecta 1G (AI1G) [MIM:204690]: A disorder characterized by dental anomalies, gingival overgrowth, and nephrocalcinosis. Dental anomalies include hypoplastic amelogenesis imperfecta, intrapulpal calcifications, delay of tooth eruption, hypodontia/oligodontia, pericoronal radiolucencies and unerupted teeth. {ECO:0000269|PubMed:21549343, ECO:0000269|PubMed:21990045, ECO:000…	14702039; 12975309; 16625196; 15489334; 17974005; 15676076; 21549343; 23697977; 24259279; 24756937; 24275569; 25827751; 25636655; 25789606; 21990045; 23434854; 23468644; 24196488
Q9Y5C1	1	rs7547965	0.0233965	ANGPTL3	Angiopoietin-related protein 3 (Angiopoietin-5) (ANG-5) (Angiopoietin-like protein 3) [Cleaved into: ANGPTL3(17-221); ANGPTL3(17-224)]	DISEASE: Hypobetalipoproteinemia, familial, 2 (FHBL2) [MIM:605019]: A disorder of lipid metabolism characterized by less than 5th percentile age- and sex-specific levels of low density lipoproteins, and dietary fat malabsorption. Affected individuals present with combined hypolipidemia, consisting of extremely low plasma levels of LDL cholesterol, HDL cholesterol, and triglycerides. {ECO:0000269|…	10644446; 12975309; 14702039; 15489334; 15340161; 11877390; 12097324; 11788823; 12565906; 12909640; 16335952; 17110602; 17191020; 18535744; 19028676; 19318355; 19542565; 19159218; 20581395; 20837471; 20942659; 22566642; 23150577; 23661675; 25495645; 26204133; 29713054; 22095935; 19075393; 25733326; 25710887
P09326	1	rs114547897	0.0233166	CD48	CD48 antigen (B-lymphocyte activation marker BLAST-1) (BCM1 surface antigen) (Leukocyte antigen MEM-102) (SLAM family member 2) (SLAMF2) (Signaling lymphocytic activation molecule 2) (TCT.1) (CD antigen CD48)	NA	1999351; 1999350; 2828034; 16710414; 15489334; 1847502; 1827826; 9418191; 9041467; 9893294; 9841922; 12007789; 19349973; 19494291; 27249817;
Q9UJU6	1	rs3087367	0.0223999	DBNL	Drebrin-like protein (Cervical SH3P7) (Cervical mucin-associated protein) (Drebrin-F) (HPK1-interacting protein of 55 kDa) (HIP-55) (SH3 domain-containing protein 7)	NA	10567356; 15498874; 14702039; 12853948; 12690205; 15489334; 9891087; 11689006; 15144186; 14729663; 15637062; 15592455; 17081983; 16964243; 18088087; 18669648; 19413330; 19690332; 19608861; 20068231; 21269460; 21406692; 23186163; 24275569; 19768801
P02748	2	rs265721 rs835209	0.0221347	C9	Complement component C9 [Cleaved into: Complement component C9a; Complement component C9b]	DISEASE: Complement component 9 deficiency (C9D) [MIM:613825]: A rare defect of the complement classical pathway associated with susceptibility to severe recurrent infections predominantly by Neisseria gonorrhoeae or Neisseria meningitidis. Some patients may develop dermatomyositis. {ECO:0000269|PubMed:9634479}. Note=Disease susceptibility is associated with variants affecting the gene represente…	4018030; 15489334; 6095282; 3219351; 9634479; 4055801; 8603752; 9212048; 10551839; 14760718; 16335952; 16263699; 19159218; 19139490; 24275569; 2395434; 22832194; 26841934; 30111885; 24036952
O95185	1	rs36111522	0.021765	UNC5C	Netrin receptor UNC5C (Protein unc-5 homolog 3) (Protein unc-5 homolog C)	DISEASE: Alzheimer disease (AD) [MIM:104300]: Alzheimer disease is a neurodegenerative disorder characterized by progressive dementia, loss of cognitive abilities, and deposition of fibrillar amyloid proteins as intraneuronal neurofibrillary tangles, extracellular amyloid plaques and vascular amyloid deposits. The major constituents of these plaques are neurotoxic amyloid-beta protein 40 and amyl…	9782087; 15815621; 15489334; 12655055; 22685302; 25419706; 27068745; 28483977
P40394	1	rs17529509	0.0217631	ADH7	All-trans-retinol dehydrogenase [NAD(+)] ADH7 (EC 1.1.1.105) (Alcohol dehydrogenase class 4 mu/sigma chain) (EC 1.1.1.1) (Alcohol dehydrogenase class IV mu/sigma chain) (Gastric alcohol dehydrogenase) (Omega-hydroxydecanoate dehydrogenase ADH7) (EC 1.1.1.66) (Retinol dehydrogenase)	NA	7925371; 8195208; 7876191; 14702039; 15815621; 15489334; 8082805; 7876099; 8824810; 1592118; 7771649; 9600267; 15369820; 16787387; 9228021; 10631979
Q9H0V9	1	rs2271893	0.0216554	LMAN2L	VIP36-like protein (Lectin mannose-binding 2-like) (LMAN2-like protein)	DISEASE: Mental retardation, autosomal recessive 52 (MRT52) [MIM:616887]: A form of mental retardation, a disorder characterized by significantly below average general intellectual functioning associated with impairments in adaptive behavior and manifested during the developmental period. MRT52 clinical features include global developmental delay, severe intellectual disability with poor speech, …	12609988; 11230166; 12975309; 14702039; 16303743; 17974005; 15815621; 15489334; 12878160; 21269460; 25944712; 26566883
Q12797	1	rs112760834	0.0214764	ASPH	Aspartyl/asparaginyl beta-hydroxylase (EC 1.14.11.16) (Aspartate beta-hydroxylase) (ASP beta-hydroxylase) (Peptide-aspartate beta-dioxygenase)	DISEASE: Facial dysmorphism, lens dislocation, anterior segment abnormalities, and spontaneous filtering blebs (FDLAB) [MIM:601552]: A syndrome characterized by dislocated crystalline lenses and anterior segment abnormalities in association with a distinctive facies involving flat cheeks and a beaked nose. Some affected individuals develop highly unusual non-traumatic conjunctival cysts (filterin…	7821814; 8823296; 10974562; 10956665; 11007777; 10767180; 14702039; 16421571; 15489334; 20068231; 21269460; 22586105; 19159218; 15485681; 11773073; 24275569; 24768550
P55001	1	rs4920605	0.0212406	MFAP2	Microfibrillar-associated protein 2 (MFAP-2) (Microfibril-associated glycoprotein 1) (MAGP) (MAGP-1)	NA	7759096; 16710414; 15489334; 11102756
O00533	1	rs1015456	0.0206587	CHL1	Neural cell adhesion molecule L1-like protein (Close homolog of L1) [Cleaved into: Processed neural cell adhesion molecule L1-like protein]	NA	9799093; 16641997; 15489334; 16335952; 16959974
Q8NBL1	1	rs75203710	0.0202669	POGLUT1	Protein O-glucosyltransferase 1 (EC 2.4.1.376) (CAP10-like 46 kDa protein) (hCLP46) (KTEL motif-containing protein 1) (Myelodysplastic syndromes relative protein) (O-glucosyltransferase Rumi homolog) (hRumi) (Protein O-xylosyltransferase POGLUT1) (EC 2.4.2.63)	DISEASE: Dowling-Degos disease 4 (DDD4) [MIM:615696]: A form of Dowling-Degos disease, a genodermatosis manifesting with postpubertal reticulate hyperpigmentation that is progressive and disfiguring, and small hyperkeratotic dark brown papules that affect mainly the flexures and great skin folds. Patients usually show no abnormalities of the hair or nails. DDD4 is characterized by prominent invol…	16524674; 12975309; 14702039; 16303743; 16641997; 15489334; 15340161; 21490058; 21081508; 21949356; 24387993; 27807076; 28775322; 27479915
Q9HDC9	1	rs8125909	0.0201854	APMAP	Adipocyte plasma membrane-associated protein (Protein BSCv)	NA	10945474; 14702039; 11780052; 15489334; 12975309; 12754519; 16335952; 18513186; 19159218; 21269460; 22814378; 23186163; 24275569; 25944712
Q13740	1	rs9830049	0.0198186	ALCAM	CD166 antigen (Activated leukocyte cell adhesion molecule) (CD antigen CD166)	NA	7760007; 15496415; 16641997; 14702039; 15489334; 9502422; 8823162; 12754519; 15048703; 15294938; 16335952; 16352806; 16914752; 19159218; 19349973; 21269460; 23169771; 24740813; 24945728; 24275569; 25944712; 29263213; 8520490; 26146185
Q8N474	1	rs138942288	0.0195913	SFRP1	Secreted frizzled-related protein 1 (FRP-1) (sFRP-1) (Secreted apoptosis-related protein 2) (SARP-2)	NA	9192640; 9391078; 9724099; 15489334; 11741940; 10347172; 11932307
Q9BUD6	1	rs878323	0.0195115	SPON2	Spondin-2 (Differentially expressed in cancerous and non-cancerous lung cells 1) (DIL-1) (Mindin)	NA	10512675; 12975309; 14702039; 15815621; 15489334; 19153605
Q9C0C4	1	rs112826173	0.018951	SEMA4C	Semaphorin-4C	NA	12975309; 15489334; 11214970; 17498836; 19413330; 23186163; 24275569
P14543	1	rs72765466	0.0188513	NID1	Nidogen-1 (NID-1) (Entactin)	NA	2574658; 7557988; 16710414; 15489334; 1906509; 2471408; 16574105; 24275569; 16959974
Q10469	1	rs28396798	0.0188216	MGAT2	Alpha-1,6-mannosyl-glycoprotein 2-beta-N-acetylglucosaminyltransferase (EC 2.4.1.143) (Beta-1,2-N-acetylglucosaminyltransferase II) (GlcNAc-T II) (GNT-II) (Mannoside acetylglucosaminyltransferase 2) (N-glycosyl-oligosaccharide-glycoprotein N-acetylglucosaminyltransferase II)	DISEASE: Congenital disorder of glycosylation 2A (CDG2A) [MIM:212066]: A multisystem disorder caused by a defect in glycoprotein biosynthesis and characterized by under-glycosylated serum glycoproteins. Congenital disorders of glycosylation result in a wide variety of clinical features, such as defects in the nervous system development, psychomotor retardation, dysmorphic features, hypotonia, coa…	7635144; 14702039; 15489334; 20378551; 29666272; 8808595; 11228641
Q9NTK5	1	rs77345174	0.0187786	OLA1	Obg-like ATPase 1 (DNA damage-regulated overexpressed in cancer 45) (DOC45) (GTP-binding protein 9)	NA	20053727; 11230166; 14702039; 15489334; 19608861; 21269460; 24275569; 25944712; 17430889; 16959974
Q9H2E6	1	rs3733724	0.0187433	SEMA6A	Semaphorin-6A (Semaphorin VIA) (Sema VIA) (Semaphorin-6A-1) (SEMA6A-1)	NA	10993894; 10718198; 15372022; 21406692; 32302524; 32589945
P56159	1	rs11197603	0.0187057	GFRA1	GDNF family receptor alpha-1 (GDNF receptor alpha-1) (GDNFR-alpha-1) (GFR-alpha-1) (RET ligand 1) (TGF-beta-related neurotrophic factor receptor 1)	NA	8674117; 9177201; 9545641; 9600247; 14702039; 15489334; 14759258; 23333276; 14566559
P08493	1	rs67482087	0.0181353	MGP	Matrix Gla protein (MGP) (Cell growth-inhibiting gene 36 protein)	DISEASE: Keutel syndrome (KTLS) [MIM:245150]: An autosomal recessive disorder characterized by abnormal cartilage calcification, peripheral pulmonary stenosis neural hearing loss and midfacial hypoplasia. {ECO:0000269|PubMed:9916809}. Note=The disease is caused by variants affecting the gene represented in this entry.	2394711; 3387234; 2216462; 14702039; 16541075; 15489334; 8061611; 1939157; 9916809
Q14515	1	rs6820415	0.0179832	SPARCL1	SPARC-like protein 1 (High endothelial venule protein) (Hevin) (MAST 9)	NA	7600298; 14702039; 15815621; 16335952; 19838169; 23234360
P58753	1	rs111577916	0.0179416	TIRAP	Toll/interleukin-1 receptor domain-containing adapter protein (TIR domain-containing adapter protein) (Adaptor protein Wyatt) (MyD88 adapter-like protein) (MyD88-2)	NA	11544529; 11526399; 18810425; 14702039; 16554811; 15489334; 14530355; 16415872; 18292575; 19509286; 19948740; 20400509; 27311859; 21873236; 17322885; 19602285
P20333	1	rs5746017	0.017882	TNFRSF1B	Tumor necrosis factor receptor superfamily member 1B (Tumor necrosis factor receptor 2) (TNF-R2) (Tumor necrosis factor receptor type II) (TNF-RII) (TNFR-II) (p75) (p80 TNF-alpha receptor) (CD antigen CD120b) (Etanercept) [Cleaved into: Tumor necrosis factor receptor superfamily member 1b, membrane form; Tumor necrosis factor-binding protein 2 (TBP-2) (TBPII)]	NA	2172983; 2160731; 8661109; 14688072; 16710414; 15489334; 2173696; 8015639; 2153136; 1966549; 2166946; 11197692; 1328224; 8069916; 12370298; 23186163; 25456591; 25609706; 10206649; 11762942; 12161545
P12544	1	rs143235379	0.0178375	GZMA	Granzyme A (EC 3.4.21.78) (CTL tryptase) (Cytotoxic T-lymphocyte proteinase 1) (Fragmentin-1) (Granzyme-1) (Hanukkah factor) (H factor) (HF)	NA	3257574; 15372022; 15489334; 17180578; 3047119; 3262682; 3263427; 11555662; 12628186; 12524539; 16818237; 19159218; 20038786; 32299851; 3237717; 12819769; 12819770
P14778	2	rs2287047 rs7588201	0.0177105	IL1R1	Interleukin-1 receptor type 1 (IL-1R-1) (IL-1RT-1) (IL-1RT1) (EC 3.2.2.6) (CD121 antigen-like family member A) (Interleukin-1 receptor alpha) (IL-1R-alpha) (Interleukin-1 receptor type I) (p80) (CD antigen CD121a) [Cleaved into: Interleukin-1 receptor type 1, membrane form (mIL-1R1) (mIL-1RI); Interleukin-1 receptor type 1, soluble form (sIL-1R1) (sIL-1RI)]	NA	2532321; 2530587; 15815621; 15489334; 8142597; 7989776; 9371760; 9821957; 10653850; 10671496; 9062193; 9062194; 10903327
Q15828	1	rs3825068	0.0177105	CST6	Cystatin-M (Cystatin-6) (Cystatin-E)	DISEASE: Ectodermal dysplasia 15, hypohidrotic/hair type (ECTD15) [MIM:618535]: A form of ectodermal dysplasia, a disorder due to abnormal development of two or more ectodermal structures. ECTD15 is an autosomal recessive form characterized by hypotrichosis and absence of sweating except with extreme exercise. Skin is dry from birth and eczematous lesions may develop in adulthood. Other features …	8995380; 9099741; 12839564; 15489334; 11348457; 30425301
Q14116	1	rs5744249	0.0176563	IL18	Interleukin-18 (IL-18) (Iboctadekin) (Interferon gamma-inducing factor) (IFN-gamma-inducing factor) (Interleukin-1 gamma) (IL-1 gamma)	NA	8666798; 15326478; 16554811; 15489334; 10653850; 21269460; 23955712; 14528293; 32272059; 33883744; 25261253; 25500532
P14780	1	rs6094239	0.0173711	MMP9	Matrix metalloproteinase-9 (MMP-9) (EC 3.4.24.35) (92 kDa gelatinase) (92 kDa type IV collagenase) (Gelatinase B) (GELB) [Cleaved into: 67 kDa matrix metalloproteinase-9; 82 kDa matrix metalloproteinase-9]	DISEASE: Intervertebral disc disease (IDD) [MIM:603932]: A common musculo-skeletal disorder caused by degeneration of intervertebral disks of the lumbar spine. It results in low-back pain and unilateral leg pain. {ECO:0000269|PubMed:18455130}. Note=Disease susceptibility is associated with variants affecting the gene represented in this entry.; DISEASE: Metaphyseal anadysplasia 2 (MANDP2) [MIM:61…	2551898; 1653238; 14702039; 11780052; 15489334; 8426746; 1464361; 1653055; 1371271; 1400481; 7669817; 1645657; 1932376; 1480034; 1281792; 7683678; 10644727; 11179305; 12879005; 16512877; 18455130; 19615667; 19893577; 20800577; 20479083; 29328525; 32883094; 12077439; 12051944; 12126625; 10598806
Q9NS98	1	rs1011063	0.01725	SEMA3G	Semaphorin-3G (Semaphorin sem2)	NA	14702039; 15489334
P35219	1	rs7009482	0.0171121	CA8	Carbonic anhydrase-related protein (CARP) (Carbonic anhydrase VIII) (CA-VIII)	DISEASE: Cerebellar ataxia, mental retardation, and dysequilibrium syndrome 3 (CMARQ3) [MIM:613227]: A congenital cerebellar ataxia associated with dysarthia, quadrupedal gait and mental retardation. {ECO:0000269|PubMed:19461874}. Note=The disease is caused by variants affecting the gene represented in this entry.	8482548; 14702039; 15489334; 21269460; 19360879; 19461874
Q9BRX8	1	rs10887868	0.0171064	PRXL2A	Peroxiredoxin-like 2A (Peroxiredoxin-like 2 activated in M-CSF stimulated monocytes) (Protein PAMM) (Redox-regulatory protein FAM213A)	NA	12975309; 14702039; 16303743; 15164054; 15489334; 11483580; 19951071; 21269460; 24275569; 26438880
Q14108	1	rs6858014	0.0170257	SCARB2	Lysosome membrane protein 2 (85 kDa lysosomal membrane sialoglycoprotein) (LGP85) (CD36 antigen-like 2) (Lysosome membrane protein II) (LIMP II) (Scavenger receptor class B member 2) (CD antigen CD36)	DISEASE: Epilepsy, progressive myoclonic 4, with or without renal failure (EPM4) [MIM:254900]: A form of progressive myoclonic epilepsy, a clinically and genetically heterogeneous group of disorders defined by the combination of action and reflex myoclonus, other types of epileptic seizures, and progressive neurodegeneration and neurocognitive impairment. EPM4 is an autosomal recessive form assoc…	1374238; 7539776; 14702039; 15815621; 15489334; 7509809; 11840567; 12754519; 18022370; 17897319; 18308289; 18424452; 19159218; 19543282; 21670406; 21269460; 21796727; 24275569; 25944712; 30531980; 24162852; 19454373
Q6UXV0	1	rs1032772	0.0167877	GFRAL	GDNF family receptor alpha-like	NA	12975309; 14574404; 28846097; 28846099; 28846098; 28953886; 29144449; 16959974
P50395	1	rs2890364	0.0167791	GDI2	Rab GDP dissociation inhibitor beta (Rab GDI beta) (Guanosine diphosphate dissociation inhibitor 2) (GDI-2)	NA	9434952; 14702039; 15164054; 15489334; 10996854; 7543319; 11809807; 18669648; 19413330; 19608861; 20068231; 21269460; 23186163; 24275569; 25860027; 25944712; 26824392; 29125462
Q9UBT3	1	rs77736087	0.0166181	DKK4	Dickkopf-related protein 4 (Dickkopf-4) (Dkk-4) (hDkk-4) [Cleaved into: Dickkopf-related protein 4 short form]	NA	10570958; 15489334; 15340161; 17143291
Q10589	1	rs2278233	0.0164873	BST2	Bone marrow stromal antigen 2 (BST-2) (HM1.24 antigen) (Tetherin) (CD antigen CD317)	NA	7607676; 10329429; 14702039; 15057824; 15489334; 16157322; 16602701; 17566972; 18342597; 18200009; 19879838; 19917491; 19837671; 19564354; 19159218; 19036818; 19740980; 19349973; 19179289; 19737401; 20686043; 20943977; 20419159; 20688520; 21269460; 22180752; 21166593; 21222046; 21529378; 21621240; 21994744; 22509177; 22065321; 22811908; 23028328; 22814378; 22520941; 26172439; 26378163; 25944712; …
Q9BW30	1	rs7200971	0.0163861	TPPP3	Tubulin polymerization-promoting protein family member 3 (TPPP/p20)	NA	10810093; 10931946; 15489334; 17105200; 19633818; 22814378; 30667362;
P56470	1	rs55945853	0.0163739	LGALS4	Galectin-4 (Gal-4) (Antigen NY-CO-27) (L-36 lactose-binding protein) (L36LBP) (Lactose-binding lectin 4)	NA	9310382; 9162064; 15489334;
Q8IZS8	1	rs34084772	0.0162952	CACNA2D3	Voltage-dependent calcium channel subunit alpha-2/delta-3 (Voltage-gated calcium channel subunit alpha-2/delta-3) [Cleaved into: Voltage-dependent calcium channel subunit alpha-2-3; Voltage-dependent calcium channel subunit delta-3]	NA	11245980; 12181424; 15489334; 11687876
P09603	1	rs11579145	0.0161741	CSF1	Macrophage colony-stimulating factor 1 (CSF-1) (M-CSF) (MCSF) (Lanimostim) [Cleaved into: Processed macrophage colony-stimulating factor 1]	DISEASE: Note=Aberrant expression of CSF1 or CSF1R can promote cancer cell proliferation, invasion and formation of metastases. Overexpression of CSF1 or CSF1R is observed in a significant percentage of breast, ovarian, prostate, and endometrial cancers.; DISEASE: Note=Aberrant expression of CSF1 or CSF1R may play a role in inflammatory diseases, such as rheumatoid arthritis, glomerulonephritis, …	2996129; 3493529; 2460758; 2660794; 14702039; 16710414; 15489334; 3500041; 1791839; 8262907; 3498652; 3259875; 3039346; 3264877; 1531650; 8422357; 15519852; 16337366; 18687298; 19934330; 20829061; 20504948; 22171320; 23186163; 23234360; 26091039; 1455231
P30838	1	rs2108967	0.0160748	ALDH3A1	Aldehyde dehydrogenase, dimeric NADP-preferring (EC 1.2.1.5) (ALDHIII) (Aldehyde dehydrogenase 3) (Aldehyde dehydrogenase family 3 member A1)	NA	1737758; 8493892; 14702039; 16625196; 15489334; 2037078; 1905102; 19608861; 21269460; 22814378; 22021038; 9250352
Q9UNW1	1	rs11202439	0.0157193	MINPP1	Multiple inositol polyphosphate phosphatase 1 (EC 3.1.3.62) (2,3-bisphosphoglycerate 3-phosphatase) (2,3-BPG phosphatase) (EC 3.1.3.80) (Inositol (1,3,4,5)-tetrakisphosphate 3-phosphatase) (Ins(1,3,4,5)P(4) 3-phosphatase)	DISEASE: Thyroid cancer, non-medullary, 2 (NMTC2) [MIM:188470]: A form of non-medullary thyroid cancer (NMTC), a cancer characterized by tumors originating from the thyroid follicular cells. NMTCs represent approximately 95% of all cases of thyroid cancer and are classified into papillary, follicular, Hurthle cell, and anaplastic neoplasms. {ECO:0000269|PubMed:11297621}. Note=Disease susceptibili…	9923613; 10087200; 11230166; 12975309; 14702039; 15164054; 15489334; 11297621; 16335952; 16759730; 18413611; 21269460; 25944712
Q8N428	1	rs147678983	0.0155266	GALNT16	Polypeptide N-acetylgalactosaminyltransferase 16 (EC 2.4.1.41) (Polypeptide GalNAc transferase 16) (GalNAc-T16) (Polypeptide GalNAc transferase-like protein 1) (GalNAc-T-like protein 1) (pp-GaNTase-like protein 1) (Polypeptide N-acetylgalactosaminyltransferase-like protein 1) (Protein-UDP acetylgalactosaminyltransferase-like protein 1) (UDP-GalNAc:polypeptide N-acetylgalactosaminyltransferase-lik…	NA	10574461; 14702039; 15489334; 22186971
Q8IYS2	1	rs11588551	0.0154159	KIAA2013	Uncharacterized protein KIAA2013	NA	16710414; 15489334; 17974005; 25944712
P50591	1	rs142552223	0.0153322	TNFSF10	Tumor necrosis factor ligand superfamily member 10 (Apo-2 ligand) (Apo-2L) (TNF-related apoptosis-inducing ligand) (Protein TRAIL) (CD antigen CD253)	NA	8777713; 8663110; 21859711; 14702039; 16641997; 15489334; 14609566; 25171405; 10549288; 10542098; 10485660; 26457518
P13726	1	rs11589759	0.0152669	F3	Tissue factor (TF) (Coagulation factor III) (Thromboplastin) (CD antigen CD142)	NA	2823875; 3297348; 3037536; 3424286; 2719931; 12652293; 16710414; 15489334; 3166978; 19168442; 20634491; 21269460; 8086403; 8609606; 8598903; 9925787
Q8N6G5	1	rs2435349	0.0152575	CSGALNACT2	Chondroitin sulfate N-acetylgalactosaminyltransferase 2 (EC 2.4.1.174) (Chondroitin beta-1,4-N-acetylgalactosaminyltransferase 2) (Beta4GalNAcT-2) (GalNAcT-2)	NA	12446672; 12433924; 14702039; 17974005; 15489334; 11483580
P40967	1	rs3213122	0.0152376	PMEL	Melanocyte protein PMEL (ME20-M) (ME20M) (Melanocyte protein Pmel 17) (Melanocytes lineage-specific antigen GP100) (Melanoma-associated ME20 antigen) (P1) (P100) (Premelanosome protein) (Silver locus protein homolog) [Cleaved into: M-alpha (95 kDa melanocyte-specific secreted glycoprotein) (P26) (Secreted melanoma-associated ME20 antigen) (ME20-S) (ME20S); M-beta]	NA	1924386; 8179825; 7519602; 8022805; 8592076; 8739560; 14702039; 16541075; 15489334; 14632201; 11694580; 12732614; 12643545; 15096515; 15695812; 16682408; 17081065; 17991747; 21962903
Q96DZ1	1	rs58359565	0.0147283	ERLEC1	Endoplasmic reticulum lectin 1 (ER lectin) (Erlectin) (XTP3-transactivated gene B protein)	NA	12975309; 14702039; 15815621; 15489334; 16531414; 18502753; 18264092; 25944712
Q9NTU7	1	rs74447607	0.0146931	CBLN4	Cerebellin-4 (Cerebellin-like glycoprotein 1)	NA	12975309; 14702039; 11780052; 15489334; 15340161
P07288	1	rs61976132	0.014618	KLK3	Prostate-specific antigen (PSA) (EC 3.4.21.77) (Gamma-seminoprotein) (Seminin) (Kallikrein-3) (P-30 antigen) (Semenogelase)	NA	2436946; 2467258; 2471958; 2472789; 2470373; 2466464; 8677566; 11054574; 15057824; 15489334; 7527295; 2456523; 2422647; 3691515; 15340161; 23842001; 1725227; 7535613; 9751643; 18187150
O43555	1	rs3787480	0.0146113	GNRH2	Progonadoliberin-2 (Progonadoliberin II) [Cleaved into: Gonadoliberin-2 (Gonadoliberin II) (Gonadotropin-releasing hormone II) (GnRH II) (Luliberin II) (Luteinizing hormone-releasing hormone II) (LH-RH II); GnRH-associated peptide 2 (GnRH-associated peptide II)]	NA	9419371; 11780052; 15489334
P19971	1	rs131798	0.0146048	TYMP	Thymidine phosphorylase (TP) (EC 2.4.2.4) (Gliostatin) (Platelet-derived endothelial cell growth factor) (PD-ECGF) (TdRPase)	DISEASE: Mitochondrial DNA depletion syndrome 1, MNGIE type (MTDPS1) [MIM:603041]: A multisystem disease associated with mitochondrial dysfunction. It is clinically characterized by onset between the second and fifth decades of life, ptosis, progressive external ophthalmoplegia, gastrointestinal dysmotility (often pseudoobstruction), diffuse leukoencephalopathy, cachexia, peripheral neuropathy, a…	2467210; 1580101; 10591208; 15489334; 1570012; 1400349; 1590793; 21269460; 24275569; 14725767; 16803458; 19555658; 9924029; 12177387
P50897	1	rs6600314	0.0144607	PPT1	Palmitoyl-protein thioesterase 1 (PPT-1) (EC 3.1.2.22) (Palmitoyl-protein hydrolase 1)	DISEASE: Ceroid lipofuscinosis, neuronal, 1 (CLN1) [MIM:256730]: A form of neuronal ceroid lipofuscinosis with variable age at onset. Infantile, late-infantile, juvenile, and adult onset have been reported. Neuronal ceroid lipofuscinoses are progressive neurodegenerative, lysosomal storage diseases characterized by intracellular accumulation of autofluorescent liposomal material, and clinically b…	7637805; 8633062; 8786130; 14702039; 16710414; 15489334; 8816748; 12754519; 19159218; 21269460; 24275569; 25944712; 9425237; 9664077; 11506414; 19941651; 19201763; 21990111
Q92859	1	rs8026121	0.0144436	NEO1	Neogenin (Immunoglobulin superfamily DCC subclass member 2)	NA	9121761; 9169140; 16572171; 15489334; 16335952; 17204444; 18287331; 19349973; 19690332; 21149453; 23186163; 24275569;
Q96GW7	1	rs7541549	0.0144402	BCAN	Brevican core protein (Brain-enriched hyaluronan-binding protein) (BEHAB) (Chondroitin sulfate proteoglycan 7)	NA	11054543; 12975309; 16710414; 15489334; 19838169; 29777959
P04070	1	rs2069901	0.0144133	PROC	Vitamin K-dependent protein C (EC 3.4.21.69) (Anticoagulant protein C) (Autoprothrombin IIA) (Blood coagulation factor XIV) [Cleaved into: Vitamin K-dependent protein C light chain; Vitamin K-dependent protein C heavy chain; Activation peptide]	DISEASE: Thrombophilia due to protein C deficiency, autosomal dominant (THPH3) [MIM:176860]: A hemostatic disorder characterized by impaired regulation of blood coagulation and a tendency to recurrent venous thrombosis. Individuals with decreased amounts of protein C are classically referred to as having type I protein C deficiency and those with normal amounts of a functionally defective protein…	2991859; 2991887; 3511471; 14702039; 15815621; 15489334; 8560401; 8477066; 6589623; 7878626; 1694179; 1544894; 16335952; 22171320; 24275569; 26091039; 8003977; 9003757; 8446940; 2437584; 2602169; 1868249; 1347706; 1611081; 1511988; 1511989; 1301959; 1593215; 8324221; 8499565; 8499568; 8292730; 8398832; 7919373; 7841323; 7841324; 7865674; 7974343; 7605880; 7792728; 8829639; 9798967; 22531345; 2254…
Q86UX2	1	rs12572683	0.0142752	ITIH5	Inter-alpha-trypsin inhibitor heavy chain H5 (ITI heavy chain H5) (ITI-HC5) (Inter-alpha-inhibitor heavy chain 5)	NA	14744536; 12975309; 14702039; 15498874; 15164054; 11853319; 17974005
Q14242	1	rs73191242	0.0142378	SELPLG	P-selectin glycoprotein ligand 1 (PSGL-1) (Selectin P ligand) (CD antigen CD162)	NA	7541799; 7505206; 14702039; 16541075; 15489334; 7521878; 7585949; 7585950; 7559387; 8702529; 10713099; 11566773; 12387735; 12403782; 12736247; 17132726; 18045383; 18196517; 18669648; 19543284; 23186163; 24703780; 11081633; 25102098
Q8TCV5	1	rs35017113	0.0138812	WFDC5	WAP four-disulfide core domain protein 5 (Putative protease inhibitor WAP1) (p53-responsive gene 5 protein)	NA	12206714; 12975309; 11780052; 15489334; 10441517
P14210	1	rs5745695	0.0137422	HGF	Hepatocyte growth factor (Hepatopoietin-A) (Scatter factor) (SF) [Cleaved into: Hepatocyte growth factor alpha chain; Hepatocyte growth factor beta chain]	DISEASE: Deafness, autosomal recessive, 39 (DFNB39) [MIM:608265]: A form of profound prelingual sensorineural hearing loss. Sensorineural deafness results from damage to the neural receptors of the inner ear, the nerve pathways to the brain, or the area of the brain that receives sound information. {ECO:0000269|PubMed:19576567}. Note=The disease is caused by variants affecting the gene represente…	2528952; 2531289; 2145836; 1831432; 1826653; 1824873; 1831266; 1720571; 1280830; 8662798; 12853948; 12690205; 15489334; 1832556; 1826837; 1482348; 1321034; 19576567; 22242148; 9493272; 9817840; 15167892; 20624990
P12272	1	rs10843115	0.0137116	PTHLH	Parathyroid hormone-related protein (PTH-rP) (PTHrP) (Parathyroid hormone-like protein) (PLP) [Cleaved into: PTHrP[1-36]; PTHrP[38-94]; Osteostatin (PTHrP[107-139])]	DISEASE: Brachydactyly E2 (BDE2) [MIM:613382]: A form of brachydactyly. Brachydactyly defines a group of inherited malformations characterized by shortening of the digits due to abnormal development of the phalanges and/or the metacarpals. Brachydactyly type E is characterized by shortening of the fingers mainly in the metacarpals and metatarsals. Wide variability in the number of digits affected…	3616618; 2829195; 2708388; 3290897; 15489334; 2744490; 2885845; 2928340; 1915066; 1954916; 9144344; 9048639; 12852260; 11401507; 12538599; 20637541; 10050767; 12504010; 19674967; 16959974; 20170896
Q02763	1	rs2273720	0.0136455	TEK	Angiopoietin-1 receptor (EC 2.7.10.1) (Endothelial tyrosine kinase) (Tunica interna endothelial cell kinase) (Tyrosine kinase with Ig and EGF homology domains-2) (Tyrosine-protein kinase receptor TEK) (Tyrosine-protein kinase receptor TIE-2) (hTIE2) (p140 TEK) (CD antigen CD202b)	DISEASE: Dominantly inherited venous malformations (VMCM) [MIM:600195]: An error of vascular morphogenesis characterized by dilated, serpiginous channels. {ECO:0000269|PubMed:10369874, ECO:0000269|PubMed:19079259, ECO:0000269|PubMed:19888299, ECO:0000269|PubMed:8980225}. Note=The disease is caused by variants affecting the gene represented in this entry.; DISEASE: Note=Somatic mutations of TEK ar…	8382358; 14702039; 15164053; 15489334; 15340161; 9204896; 11806244; 11513602; 12816861; 12609966; 15284220; 14665640; 15851516; 18425120; 18425119; 19116766; 19689429; 19451274; 19159218; 19223473; 18366015; 19293632; 19234476; 20054809; 20651738; 11080633; 16732286; 17350837; 17253678; 19854647; 8980225; 10369874; 16959974; 17344846; 19079259; 19888299; 27270174
Q9UGC7	1	rs503366	0.0136452	MTRF1L	Peptide chain release factor 1-like, mitochondrial (Mitochondrial translational release factor 1-like) (mtRF1a)	NA	14702039; 14574404; 15489334; 17803939; 18541145
P61457	1	rs72818110	0.0130362	PCBD1	Pterin-4-alpha-carbinolamine dehydratase (PHS) (EC 4.2.1.96) (4-alpha-hydroxy-tetrahydropterin dehydratase) (Dimerization cofactor of hepatocyte nuclear factor 1-alpha) (DCoH) (Dimerization cofactor of HNF1) (Phenylalanine hydroxylase-stimulating protein) (Pterin carbinolamine dehydratase) (PCD)	DISEASE: Hyperphenylalaninemia, BH4-deficient, D (HPABH4D) [MIM:264070]: An autosomal recessive disease characterized by primapterinuria, a variant form of hyperphenylalaninemia defined by increased excretion of 7-substituted pterins in the urine. Patients with primapterinuria show an increased ratio of neopterin to biopterin in the urine, excretion of subnormal levels of biopterins, and normal l…	1763325; 7763270; 10098606; 15489334; 8444860; 21269460; 24275569; 8352282; 8618906; 9585615; 9760199; 24204001
O75503	1	rs7996555	0.0125156	CLN5	Ceroid-lipofuscinosis neuronal protein 5 (Protein CLN5) [Cleaved into: Ceroid-lipofuscinosis neuronal protein 5, secreted form]	DISEASE: Ceroid lipofuscinosis, neuronal, 5 (CLN5) [MIM:256731]: A form of neuronal ceroid lipofuscinosis. Neuronal ceroid lipofuscinoses are progressive neurodegenerative, lysosomal storage diseases characterized by intracellular accumulation of autofluorescent liposomal material, and clinically by seizures, dementia, visual loss, and/or cerebral atrophy. The lipopigment patterns observed most o…	9662406; 14702039; 15057823; 11971870; 22431521; 15728307; 16814585; 17607606; 19309691; 20052765; 21990111; 24038957; 24058541; 26342652
Q92626	1	rs34008669	0.0124818	PXDN	Peroxidasin homolog (EC 1.11.1.7) (Melanoma-associated antigen MG50) (Vascular peroxidase 1) (p53-responsive gene 2 protein)	DISEASE: Anterior segment dysgenesis 7 (ASGD7) [MIM:269400]: A form of anterior segment dysgenesis, a group of defects affecting anterior structures of the eye including cornea, iris, lens, trabecular meshwork, and Schlemm canal. Anterior segment dysgeneses result from abnormal migration or differentiation of the neural crest derived mesenchymal cells that give rise to components of the anterior …	10441517; 11103812; 18929642; 9039502; 15489334; 18318008; 19590037; 19159218; 21907015
P08949	1	rs12912342	0.0120537	NMB	Neuromedin-B [Cleaved into: Neuromedin-B-32; Neuromedin-B]	NA	2458345; 16572171; 15489334; 10544247
P41240	1	rs11636952	0.0117287	CSK	Tyrosine-protein kinase CSK (EC 2.7.10.2) (C-Src kinase) (Protein-tyrosine kinase CYL)	NA	1945408; 1720539; 1371489; 7683131; 15489334; 1639064; 7683130; 9281320; 9148770; 10838081; 10790433; 11433379; 11181701; 14610046; 15208781; 16243715; 17525734; 19413330; 19888460; 21269460; 20851766; 21930792; 7511113; 17344846
P40197	1	rs1466733	0.0113356	GP5	Platelet glycoprotein V (GPV) (Glycoprotein 5) (CD antigen CD42d)	NA	7690959; 8407908; 2350580; 2372284; 16263699; 19139490
Q15389	1	rs73701100	0.0109734	ANGPT1	Angiopoietin-1 (ANG-1)	NA	8980223; 7584026; 17974005; 16421571; 15489334; 12168954; 9204896; 12427764; 15284220; 18425120; 18425119; 19234476; 20054809; 20651738; 24275569
P21128	1	rs2072117	0.0109187	ENDOU	Uridylate-specific endoribonuclease (EC 4.6.1.-) (Placental protein 11) (PP11) (Protein endoU)	NA	2350438; 14702039; 16541075; 15489334; 1710108; 18936097
Q7Z3B1	1	rs2220253	0.0108633	NEGR1	Neuronal growth regulator 1 (IgLON family member 4)	NA	17974005; 12975309; 14702039; 16710414; 15489334; 17566972
Q8NBZ7	1	rs12617748	0.0108488	UXS1	UDP-glucuronic acid decarboxylase 1 (EC 4.1.1.35) (UDP-glucuronate decarboxylase 1) (UGD) (UXS-1)	NA	12391314; 12975309; 14702039; 15815621; 15489334; 19690332; 22814378; 25732826; 25944712;
P42785	1	rs10898041	0.0107521	PRCP	Lysosomal Pro-X carboxypeptidase (EC 3.4.16.2) (Angiotensinase C) (Lysosomal carboxypeptidase C) (Proline carboxypeptidase) (Prolylcarboxypeptidase) (PRCP)	NA	8344943; 14702039; 19054851; 16554811; 15489334; 28321; 19159218; 21269460; 24275569; 25944712; 20540760
Q9NZA1	1	rs76801943	0.0106468	CLIC5	Chloride intracellular channel protein 5	DISEASE: Deafness, autosomal recessive, 103 (DFNB103) [MIM:616042]: A form of sensorineural deafness with onset in early childhood. Hearing impairment progresses from mild to severe or even profound before the second decade, and is accompanied by vestibular areflexia. {ECO:0000269|PubMed:24781754}. Note=The disease is caused by variants affecting the gene represented in this entry.	10793131; 12163479; 14702039; 16303743; 14574404; 15489334; 15184393; 18028448; 20335315; 24781754
Q9BZM4	1	rs17054300	0.0106061	ULBP3	UL16-binding protein 3 (ALCAN-gamma) (NKG2D ligand 3) (N2DL-3) (NKG2DL3) (Retinoic acid early transcript 1N)	NA	11239445; 14702039; 14574404; 15489334; 11491531; 11827464; 11777960; 12753652; 20530255; 23186163; 11754823
Q9HC16	1	rs738469	0.0105153	APOBEC3G	DNA dC->dU-editing enzyme APOBEC-3G (EC 3.5.4.38) (APOBEC-related cytidine deaminase) (APOBEC-related protein) (ARCD) (APOBEC-related protein 9) (ARP-9) (CEM-15) (CEM15) (Deoxycytidine deaminase) (A3G)	NA	14557625; 14702039; 15461802; 10591208; 15489334; 11863358; 12167863; 12808466; 12809610; 12808465; 12859895; 12970355; 14527406; 14528301; 14528300; 12683974; 14557052; 14565218; 15054139; 15031497; 16527742; 17020885; 16378963; 16699599; 18304004; 18448976; 18842592; 18667511; 18836454; 19458006; 19008196; 20219927; 20335265; 20308164; 20510315; 21659520; 21123384; 21835787; 21239176; 21489586;…
P00915	1	rs2453868	0.0105139	CA1	Carbonic anhydrase 1 (EC 4.2.1.1) (Carbonate dehydratase I) (Carbonic anhydrase B) (CAB) (Carbonic anhydrase I) (CA-I)	NA	3104879; 2121614; 15489334; 4217196; 4625868; 4632246; 4207120; 10550681; 16807956; 16686544; 17127057; 19186056; 19206230; 18618712; 21269460; 24275569; 4622589; 804171; 6430186; 15299369; 8057362; 7932756; 12009884; 16870440; 16506782; 17314045; 17407288; 6781336; 7866410
Q16288	1	rs9944243	0.0103894	NTRK3	NT-3 growth factor receptor (EC 2.7.10.1) (GP145-TrkC) (Trk-C) (Neurotrophic tyrosine kinase receptor type 3) (TrkC tyrosine kinase)	DISEASE: Note=Defects in NTRK3 are associated with susceptibility to congenital heart defects (CHD). A disease characterized by congenital developmental abnormalities involving structures of the heart. CHD are the most common major birth defects and the leading cause of death from congenital malformations. {ECO:0000269|PubMed:25196463}.	7806211; 7823156; 9778053; 14702039; 16572171; 25196463; 25385546; 10388563; 17344846; 18293376
Q9H5V8	1	rs7621542	0.010368	CDCP1	CUB domain-containing protein 1 (Membrane glycoprotein gp140) (Subtractive immunization M plus HEp3-associated 135 kDa protein) (SIMA135) (Transmembrane and associated with src kinases) (CD antigen CD318)	NA	11466621; 12660814; 16007225; 12975309; 14702039; 16641997; 15489334; 14739293; 8647901; 12799299; 15153610; 15851033; 16404722; 17335815; 21269460
O94907	1	rs7898709	0.0103578	DKK1	Dickkopf-related protein 1 (Dickkopf-1) (Dkk-1) (hDkk-1) (SK)	NA	10383463; 10570958; 10965128; 12975309; 14702039; 15489334; 15340161; 11448771; 17143291; 17804805; 19746449; 20093360; 21805521; 27524201; 22000856
P17813	1	rs4837181	0.0100808	ENG	Endoglin (CD antigen CD105)	DISEASE: Telangiectasia, hereditary hemorrhagic, 1 (HHT1) [MIM:187300]: A multisystemic vascular dysplasia leading to dilation of permanent blood vessels and arteriovenous malformations of skin, mucosa, and viscera. The disease is characterized by recurrent epistaxis and gastro-intestinal hemorrhage. Visceral involvement includes arteriovenous malformations of the lung, liver, and brain. {ECO:000…	8370410; 15164053; 1692830; 7894484; 1326540; 16982625; 17540773; 19159218; 21737454; 22347366; 23300529; 28564608; 9245986; 9157574; 9554745; 10545596; 10982033; 10625079; 15024723; 15712270; 16752392; 16525724; 20414677
P15121	1	rs148913805	0.00981828	AKR1B1	Aldo-keto reductase family 1 member B1 (EC 1.1.1.300) (EC 1.1.1.372) (EC 1.1.1.54) (Aldehyde reductase) (Aldose reductase) (AR) (EC 1.1.1.21)	NA	2498333; 2504709; 2510130; 2111143; 2112546; 1901857; 9195951; 14996095; 14702039; 12690205; 15489334; 8435445; 2492527; 8343525; 8281941; 1936586; 8245005; 10510318; 12732097; 17381426; 19010934; 21329684; 21329680; 19413330; 19608861; 21269460; 1621098; 1447221; 8234324; 9405046; 15272156; 15146478; 16337231; 17505104; 17418233; 17368668
Q96DR5	1	rs141715080	0.00966988	BPIFA2	BPI fold-containing family A member 2 (Parotid secretory protein) (PSP) (Short palate, lung and nasal epithelium carcinoma-associated protein 2)	NA	12975309; 11780052; 15489334; 11971875; 16740002; 24581853
P10144	1	rs2273844	0.00961016	GZMB	Granzyme B (EC 3.4.21.79) (C11) (CTLA-1) (Cathepsin G-like 1) (CTSGL1) (Cytotoxic T-lymphocyte proteinase 2) (Lymphocyte protease) (Fragmentin-2) (Granzyme-2) (Human lymphocyte protein) (HLP) (SECT) (T-cell serine protease 1-3E)	NA	2953813; 3258865; 3261871; 2788607; 2365998; 2332171; 12508121; 15489334; 2323780; 3262682; 3263427; 8258716; 1985927; 15340161; 9852092; 20038786; 24088571; 32188940; 31953257; 11209755; 11325591; 12721789
O95954	1	rs149024257	0.0095805	FTCD	Formimidoyltransferase-cyclodeaminase (Formiminotransferase-cyclodeaminase) (FTCD) (LCHC1) [Includes: Glutamate formimidoyltransferase (EC 2.1.2.5) (Glutamate formiminotransferase) (Glutamate formyltransferase); Formimidoyltetrahydrofolate cyclodeaminase (EC 4.3.1.4) (Formiminotetrahydrofolate cyclodeaminase)]	DISEASE: Glutamate formiminotransferase deficiency (FIGLU-URIA) [MIM:229100]: Autosomal recessive disorder. Features of a severe phenotype, include elevated levels of formiminoglutamate (FIGLU) in the urine in response to histidine administration, megaloblastic anemia, and mental retardation. Features of a mild phenotype include high urinary excretion of FIGLU in the absence of histidine administ…	10773664; 15489334; 10029623; 14759258; 16534631; 24275569; 12815595
O95407	1	rs1056441	0.00946809	TNFRSF6B	Tumor necrosis factor receptor superfamily member 6B (Decoy receptor 3) (DcR3) (Decoy receptor for Fas ligand) (M68)	NA	9872321; 10318773; 10655513; 12975309; 11780052; 15489334; 21300286
Q9BXJ4	1	rs840390	0.00944312	C1QTNF3	Complement C1q tumor necrosis factor-related protein 3 (Collagenous repeat-containing sequence 26 kDa protein) (CORS26) (Secretory protein CORS26)	NA	20952387; 12975309; 14702039; 16303743; 17974005; 15372022; 15489334; 14654242; 19139490
Q15848	1	rs143257534	0.0091483	ADIPOQ	Adiponectin (30 kDa adipocyte complement-related protein) (Adipocyte complement-related 30 kDa protein) (ACRP30) (Adipocyte, C1q and collagen domain-containing protein) (Adipose most abundant gene transcript 1 protein) (apM-1) (Gelatin-binding protein)	DISEASE: Adiponectin deficiency (ADPND) [MIM:612556]: A condition that results in very low concentrations of plasma adiponectin. {ECO:0000269|PubMed:10918532}. Note=The disease is caused by variants affecting the gene represented in this entry.; DISEASE: Diabetes mellitus, non-insulin-dependent (NIDDM) [MIM:125853]: A multifactorial disorder of glucose homeostasis caused by a lack of sensitivity …	8619847; 10095105; 10403784; 15489334; 15340161; 8947845; 10961870; 10982546; 11479627; 12878598; 16497731; 19855092; 22905912; 22449980; 10918532; 11812766; 12086969; 12354786
P50579	1	rs804327	0.00824309	METAP2	Methionine aminopeptidase 2 (MAP 2) (MetAP 2) (EC 3.4.11.18) (Initiation factor 2-associated 67 kDa glycoprotein) (p67) (p67eIF2) (Peptidase M)	NA	7644482; 7873610; 14702039; 16541075; 15489334; 2511207; 12718546; 18669648; 19413330; 20521764; 20068231; 21537465; 21269460; 23186163; 24275569; 9812898; 14534293; 15012983; 16134930; 16540317; 17350258; 17636946
Q9UBP4	1	rs113672631	0.00818959	DKK3	Dickkopf-related protein 3 (Dickkopf-3) (Dkk-3) (hDkk-3)	NA	10570958; 10652205; 11814687; 12975309; 14702039; 16554811; 15489334; 15340161; 17143291; 19838169; 23234360
P02787	1	rs1525892	0.00775069	TF	Serotransferrin (Transferrin) (Beta-1 metal-binding globulin) (Siderophilin)	DISEASE: Atransferrinemia (ATRAF) [MIM:209300]: A rare autosomal recessive disorder characterized by abnormal synthesis of transferrin leading to iron overload and microcytic hypochromic anemia. {ECO:0000269|PubMed:11110675, ECO:0000269|PubMed:15466165}. Note=The disease is caused by variants affecting the gene represented in this entry.	6585826; 3678832; 1809186; 11110675; 16641997; 15489334; 3106157; 3786138; 6833213; 10931525; 3858812; 7498159; 6322780; 9272172; 2780570; 6953407; 1932003; 15084671; 14760718; 15536627; 16335952; 16740002; 19159218; 19139490; 19838169; 22905912; 24275569; 26091039; 9609685; 9760232; 10029548; 22343719; 22327295; 9358047; 9803271; 11703331; 11702220; 15466165; 21269460
O14788	1	rs4512994	0.00715392	TNFSF11	Tumor necrosis factor ligand superfamily member 11 (Osteoclast differentiation factor) (ODF) (Osteoprotegerin ligand) (OPGL) (Receptor activator of nuclear factor kappa-B ligand) (RANKL) (TNF-related activation-induced cytokine) (TRANCE) (CD antigen CD254) [Cleaved into: Tumor necrosis factor ligand superfamily member 11, membrane form; Tumor necrosis factor ligand superfamily member 11, soluble …	DISEASE: Osteopetrosis, autosomal recessive 2 (OPTB2) [MIM:259710]: A rare genetic disease characterized by abnormally dense bone, due to defective resorption of immature bone. Osteopetrosis occurs in two forms: a severe autosomal recessive form occurring in utero, infancy, or childhood, and a benign autosomal dominant form occurring in adolescence or adulthood. Recessive osteopetrosis commonly m…	9367155; 9568710; 10708588; 15489334; 9312132; 22664871; 17632511
P25116	1	rs250727	0.007128	F2R	Proteinase-activated receptor 1 (PAR-1) (Coagulation factor II receptor) (Thrombin receptor)	NA	1672265; 15489334; 7744748; 8955127; 10079109; 18988770; 22659187; 23186163; 10391209; 8136362
P00734	1	rs183830453	0.00692605	F2	Prothrombin (EC 3.4.21.5) (Coagulation factor II) [Cleaved into: Activation peptide fragment 1; Activation peptide fragment 2; Thrombin light chain; Thrombin heavy chain]	DISEASE: Factor II deficiency (FA2D) [MIM:613679]: A very rare blood coagulation disorder characterized by mucocutaneous bleeding symptoms. The severity of the bleeding manifestations correlates with blood factor II levels. {ECO:0000269|PubMed:1349838, ECO:0000269|PubMed:1354985, ECO:0000269|PubMed:1421398, ECO:0000269|PubMed:14962227, ECO:0000269|PubMed:2719946, ECO:0000269|PubMed:3242619, ECO:0…	2825773; 14962227; 14702039; 15489334; 6305407; 8073540; 266717; 873923; 6323392; 3759958; 2856554; 9183005; 11506076; 15534175; 14760718; 15885491; 16335952; 17244316; 19159218; 19139490; 19838169; 22171320; 24275569; 2583108; 2369893; 2374926; 8251938; 8071320; 9214615; 10051558; 11493008; 16763681; 17685615; 18291642; 18362344; 6405779; 3771562; 3567158; 3801671; 3242619; 2719946; 1354985; 142…
P62820	1	rs3052195	0.00642094	RAB1A	Ras-related protein Rab-1A (EC 3.6.5.2) (YPT1-related protein)	NA	2501306; 11230166; 17974005; 14702039; 15489334; 1902553; 7991565; 19603039; 19690332; 20861236; 20639577; 21269460; 21303926; 21822290; 22158903; 22223895; 23186163; 23815289; 25944712; 27334615; 32504010; 32974215; 19942850; 20176951; 22939626; 22416225; 23588383; 23821544
Q99959	1	rs9919823	0.0055695	PKP2	Plakophilin-2	DISEASE: Arrhythmogenic right ventricular dysplasia, familial, 9 (ARVD9) [MIM:609040]: A congenital heart disease characterized by infiltration of adipose and fibrous tissue into the right ventricle and loss of myocardial cells, resulting in ventricular and supraventricular arrhythmias. {ECO:0000269|PubMed:15489853, ECO:0000269|PubMed:19533476, ECO:0000269|PubMed:19863551, ECO:0000269|PubMed:1995…	8922383; 16541075; 15489334; 10374264; 17525332; 18691976; 18669648; 19533476; 19369195; 20068231; 21062920; 21378009; 21406692; 23186163; 24275569; 24129315; 22781308; 15489853; 20031617; 19955750; 19863551
P52306	1	rs4699632	0.00533638	RAP1GDS1	Rap1 GTPase-GDP dissociation stimulator 1 (Exchange factor smgGDS) (SMG GDS protein) (SMG P21 stimulatory GDP/GTP exchange protein)	DISEASE: Note=A chromosomal aberration involving RAP1GDS1 has been found in M0 type acute myeloid leukemia. Translocation (t4;11)(q23;p15) with NUP98. {ECO:0000269|PubMed:16419055}.; DISEASE: Note=A chromosomal aberration involving RAP1GDS1 has been found in T-cell acute lymphocytic leukemia. Translocation t(4;11)(q23;p15) with NUP98. {ECO:0000269|PubMed:10477737}.	1549351; 11948427; 15815621; 15489334; 19608861; 21269460; 31406347; 10477737; 16419055; 24349085
P14735	1	rs11187046	0.00501088	IDE	Insulin-degrading enzyme (EC 3.4.24.56) (Abeta-degrading protease) (Insulin protease) (Insulinase) (Insulysin)	NA	3059494; 2293021; 14702039; 15164054; 15489334; 9830016; 10684867; 17055432; 17553876; 20364150; 21269460; 26968463; 17051221; 17613531; 18986166; 19321446; 21098034; 23922390; 24847884; 26394692; 29596046
P15090	1	rs77878271	0.00393432	FABP4	Fatty acid-binding protein, adipocyte (Adipocyte lipid-binding protein) (ALBP) (Adipocyte-type fatty acid-binding protein) (A-FABP) (AFABP) (Fatty acid-binding protein 4)	NA	2481498; 15489334; 22905912; 22223895; 24275569; 16959974; 15357969; 17077479
P78556	1	rs4973334	0.00356651	CCL20	C-C motif chemokine 20 (Beta-chemokine exodus-1) (CC chemokine LARC) (Liver and activation-regulated chemokine) (Macrophage inflammatory protein 3 alpha) (MIP-3-alpha) (Small-inducible cytokine A20) [Cleaved into: CCL20(1-67); CCL20(1-64); CCL20(2-70)]	NA	9013939; 9038201; 9129037; 11352563; 15815621; 15489334; 11035086; 20068036; 21376174; 23765988; 25122636; 12149255
P61019	1	rs6995515	0.00246578	RAB2A	Ras-related protein Rab-2A	NA	3057444; 2501306; 14702039; 16421571; 15489334; 1648736; 14570876; 17081065; 19413330; 21269460; 25473115; 25944712; 16034420
P21583	1	rs11608458	0.00225792	KITLG	Kit ligand (Mast cell growth factor) (MGF) (Stem cell factor) (SCF) (c-Kit ligand) [Cleaved into: Soluble KIT ligand (sKITLG)]	DISEASE: Hyperpigmentation with or without hypopigmentation, familial progressive (FPHH) [MIM:145250]: A disorder characterized by hyperpigmented patches in the skin, present in early infancy and increasing in size and number with age. Hyperpigmentation has variable intensity, and sometimes is associated with cafe-au-lait macules and larger hypopigmented ash-leaf macules. {ECO:0000269|PubMed:1937…	2208279; 1724381; 10049787; 14702039; 17974005; 15489334; 1381905; 1379846; 10582791; 15526160; 15625120; 17952075; 24880339; 10880433; 10884405; 17662946; 19375057; 26522471
rsid
the first allele for this marker in the first file where it occurs
the second allele for this marker in the first file where it occurs
weighted average of frequency for allele 1 across all studies
corresponding standard error for allele frequency estimate
overall estimated effect size for allele1
overall standard error for effect size estimate
meta-analysis p-value
summary of effect direction for each study, with one '+' or '-' per study
UniProt ID of protein
gene name of protein

## Sheet: ST3
ST3 Detailed information of plasma proteins in group B (sentinel cis-pQTLs and independent cis-pQTLs)
UniProtID	NSNP	rsids	r2	Gene.names...primary..	Protein.names	Involvement.in.disease	PubMed.ID
O00175	1	rs6969965	0.337339	CCL24	C-C motif chemokine 24 (CK-beta-6) (Eosinophil chemotactic protein 2) (Eotaxin-2) (Myeloid progenitor inhibitory factor 2) (MPIF-2) (Small-inducible cytokine A24)	NA	9104803; 9365122; 14702039; 12853948; 15489334; 15340161; 10913244
O00220	1	rs13278062	0.0687036	TNFRSF10A	Tumor necrosis factor receptor superfamily member 10A (Death receptor 4) (TNF-related apoptosis-inducing ligand receptor 1) (TRAIL receptor 1) (TRAIL-R1) (CD antigen CD261)	NA	9082980; 14702039; 16421571; 15489334; 9430227; 17081983; 18165900; 18846110; 19090789; 20068231; 22240897; 23498957; 23186163; 24129315; 26457518
O00241	1	rs3848788	0.235492	SIRPB1	Signal-regulatory protein beta-1 (SIRP-beta-1) (CD172 antigen-like family member B) (CD antigen CD172b)	NA	9062191; 14702039; 11780052; 15489334; 10940905; 10604985; 16081415; 16335952; 18657508;
O00253	3	rs138539707 rs74900413 rs8051517	0.0433188	AGRP	Agouti-related protein	DISEASE: Obesity (OBESITY) [MIM:601665]: A condition characterized by an increase of body weight beyond the limitation of skeletal and physical requirements, as the result of excessive accumulation of body fat. Note=Disease susceptibility is associated with variants affecting the gene represented in this entry.	9119224; 9311920; 11602360; 11326303; 15489334; 9724530; 9892020; 11145747; 17185225; 16384863; 17041250; 10371151; 11747427; 12056887; 12213871; 15927146
O00300	1	rs3134095	0.0017868	TNFRSF11B	Tumor necrosis factor receptor superfamily member 11B (Osteoclastogenesis inhibitory factor) (Osteoprotegerin)	DISEASE: Paget disease of bone 5, juvenile-onset (PDB5) [MIM:239000]: An autosomal recessive, juvenile-onset form of Paget disease, a disorder of bone remodeling characterized by increased bone turnover affecting one or more sites throughout the skeleton, primarily the axial skeleton. Osteoclastic overactivity followed by compensatory osteoblastic activity leads to a structurally disorganized mos…	9108485; 9492069; 9688283; 14702039; 16421571; 15489334; 9571159; 15340161; 12110935; 9168977; 9603945; 9478964; 11505389; 22664871; 12189164
O00451	1	rs4443656	0.079136	GFRA2	GDNF family receptor alpha-2 (GDNF receptor alpha-2) (GDNFR-alpha-2) (GFR-alpha-2) (GDNF receptor beta) (GDNFR-beta) (Neurturin receptor alpha) (NRTNR-alpha) (NTNR-alpha) (RET ligand 2) (TGF-beta-related neurotrophic factor receptor 2)	NA	9182803; 9259272; 9177201; 16421571; 15489334; 23333276
O00462	1	rs227370	0.137483	MANBA	Beta-mannosidase (EC 3.2.1.25) (Lysosomal beta A mannosidase) (Mannanase) (Mannase)	DISEASE: Mannosidosis, beta A, lysosomal (MANSB) [MIM:248510]: An autosomal recessive lysosomal storage disease of glycoprotein catabolism. Clinical features are heterogeneous with a wide range of symptoms and age of onset. The disease is associated with a range of neurological involvement, including various degrees of mental retardation in most of the cases, hearing loss and speech impairment, h…	9384606; 15489334; 12890191; 16904924; 18565776; 30552791
O00469	1	rs6801418	0.0301626	PLOD2	Procollagen-lysine,2-oxoglutarate 5-dioxygenase 2 (EC 1.14.11.4) (Lysyl hydroxylase 2) (LH2)	DISEASE: Bruck syndrome 2 (BRKS2) [MIM:609220]: An autosomal recessive disease characterized by generalized osteopenia, congenital joint contractures, fragile bones with onset of fractures in infancy or early childhood, short stature, severe limb deformity, progressive scoliosis, and pterygia. It is distinguished from osteogenesis imperfecta by the absence of hearing loss and dentinogenesis imper…	9054364; 14702039; 16641997; 10372558; 15489334; 18088087; 19159218; 21269460; 12881513; 15523624; 22689593; 29983323
O00533	1	rs1015456	0.0206587	CHL1	Neural cell adhesion molecule L1-like protein (Close homolog of L1) [Cleaved into: Processed neural cell adhesion molecule L1-like protein]	NA	9799093; 16641997; 15489334; 16335952; 16959974
O00602	1	rs11103602	0.13	FCN1	Ficolin-1 (Collagen/fibrinogen domain-containing protein 1) (Ficolin-A) (Ficolin-alpha) (M-ficolin)	NA	8573080; 14702039; 15164053; 15489334; 8947836; 15340161; 21037097; 20400674; 17148457; 17897951; 20032467; 16959974
O14625	2	rs10031452 rs72651379	0.0423997	CXCL11	C-X-C motif chemokine 11 (Beta-R1) (H174) (Interferon gamma-inducible protein 9) (IP-9) (Interferon-inducible T-cell alpha chemoattractant) (I-TAC) (Small-inducible cytokine B11)	NA	8798467; 9370294; 9625760; 10233762; 10386863; 10395932; 15489334; 9730616; 18645041; 27044744; 15273303
O14763	1	rs2042012	0.005238	TNFRSF10B	Tumor necrosis factor receptor superfamily member 10B (Death receptor 5) (TNF-related apoptosis-inducing ligand receptor 2) (TRAIL receptor 2) (TRAIL-R2) (CD antigen CD262)	DISEASE: Squamous cell carcinoma of the head and neck (HNSCC) [MIM:275355]: A non-melanoma skin cancer affecting the head and neck. The hallmark of cutaneous SCC is malignant transformation of normal epidermal keratinocytes. Note=The disease may be caused by variants affecting the gene represented in this entry.	9285725; 9311998; 9373179; 9430227; 9325248; 9326928; 9242610; 9242611; 10072170; 12975309; 17974005; 16421571; 15489334; 14759258; 15322075; 18846110; 23498957; 30902834; 10549288; 10542098; 23555243
O14786	1	rs2506149	0.0361716	NRP1	Neuropilin-1 (Vascular endothelial cell growth factor 165 receptor) (CD antigen CD304)	NA	9288753; 9529250; 10688880; 17974005; 15164054; 15489334; 10520995; 10748121; 16335952; 16763549; 19159218; 19805273; 24275569; 26503042; 26789244; 30623799; 33000221; 33082293; 12517344; 17989695; 33082294
O14788	1	rs4512994	0.00715392	TNFSF11	Tumor necrosis factor ligand superfamily member 11 (Osteoclast differentiation factor) (ODF) (Osteoprotegerin ligand) (OPGL) (Receptor activator of nuclear factor kappa-B ligand) (RANKL) (TNF-related activation-induced cytokine) (TRANCE) (CD antigen CD254) [Cleaved into: Tumor necrosis factor ligand superfamily member 11, membrane form; Tumor necrosis factor ligand superfamily member 11, soluble …	DISEASE: Osteopetrosis, autosomal recessive 2 (OPTB2) [MIM:259710]: A rare genetic disease characterized by abnormally dense bone, due to defective resorption of immature bone. Osteopetrosis occurs in two forms: a severe autosomal recessive form occurring in utero, infancy, or childhood, and a benign autosomal dominant form occurring in adolescence or adulthood. Recessive osteopetrosis commonly m…	9367155; 9568710; 10708588; 15489334; 9312132; 22664871; 17632511
O15232	1	rs11684041	0.0388859	MATN3	Matrilin-3	DISEASE: Multiple epiphyseal dysplasia 5 (EDM5) [MIM:607078]: A generalized skeletal dysplasia associated with significant morbidity. Joint pain, joint deformity, waddling gait, and short stature are the main clinical signs and symptoms. Radiological examination of the skeleton shows delayed, irregular mineralization of the epiphyseal ossification centers and of the centers of the carpal and tars…	9799608; 15815621; 15489334; 9350998; 9287130; 15075323; 26091039; 11479597; 12736871; 12884427; 15459972; 14729835; 15121775; 15948199; 16287128; 21922596
O15264	1	rs12210904	0.0264988	MAPK13	Mitogen-activated protein kinase 13 (MAP kinase 13) (MAPK 13) (EC 2.7.11.24) (Mitogen-activated protein kinase p38 delta) (MAP kinase p38 delta) (Stress-activated protein kinase 4)	NA	9218798; 9374491; 9295308; 9207191; 10066767; 10727080; 14574404; 15489334; 9731215; 10201954; 11378392; 11500363; 11943212; 15632108; 17256148; 18006338; 18088087; 18367666; 19369195; 20478268; 20090411; 20626350; 21269460; 17344846
O15394	1	rs2826851	0.0535857	NCAM2	Neural cell adhesion molecule 2 (N-CAM-2) (NCAM-2)	NA	9226371; 14702039; 10830953; 15489334; 12754519;
O43155	2	rs17796777 rs72693232	0.123831	FLRT2	Leucine-rich repeat transmembrane protein FLRT2 (Fibronectin-like domain-containing leucine-rich transmembrane protein 2)	NA	10644439; 9455477; 12975309; 15489334; 15340161; 19159218
O43291	1	rs8112211	0.340351	SPINT2	Kunitz-type protease inhibitor 2 (Hepatocyte growth factor activator inhibitor type 2) (HAI-2) (Placental bikunin)	DISEASE: Diarrhea 3, secretory sodium, congenital, with or without other congenital anomalies (DIAR3) [MIM:270420]: A disease characterized by life-threatening secretory diarrhea, severe metabolic acidosis and hyponatremia. Hyponatremia is secondary to extraordinarily high fecal sodium loss, with low or normal excretion of urinary sodium, in the absence of infectious, autoimmune and endocrine cau…	9346890; 9115294; 9434156; 14702039; 15057824; 15489334; 15340161; 19185281
O43508	2	rs61416196 rs80067372	0.275408	TNFSF12	Tumor necrosis factor ligand superfamily member 12 (APO3 ligand) (TNF-related weak inducer of apoptosis) (TWEAK) [Cleaved into: Tumor necrosis factor ligand superfamily member 12, membrane form; Tumor necrosis factor ligand superfamily member 12, secreted form]	NA	9405449; 9560343; 12411489; 12975309; 16625196; 15489334; 10085077; 14961121; 12787562; 23667509
O43555	1	rs3787480	0.0146113	GNRH2	Progonadoliberin-2 (Progonadoliberin II) [Cleaved into: Gonadoliberin-2 (Gonadoliberin II) (Gonadotropin-releasing hormone II) (GnRH II) (Luliberin II) (Luteinizing hormone-releasing hormone II) (LH-RH II); GnRH-associated peptide 2 (GnRH-associated peptide II)]	NA	9419371; 11780052; 15489334
O43699	1	rs2124910	0.205892	SIGLEC6	Sialic acid-binding Ig-like lectin 6 (Siglec-6) (CD33 antigen-like 1) (CDw327) (Obesity-binding protein 1) (OB-BP1) (CD antigen CD327)	NA	9465907; 14702039; 15057824; 15489334; 10428856;
O60242	1	rs1953613	0.315279	ADGRB3	Adhesion G protein-coupled receptor B3 (Brain-specific angiogenesis inhibitor 3)	NA	9533023; 9628581; 12168954; 14702039; 14574404; 15489334; 18669648; 21262840; 24567399; 22333914; 25713288
O60486	1	rs7972001	0.0657815	PLXNC1	Plexin-C1 (Virus-encoded semaphorin protein receptor) (CD antigen CD232)	NA	9586637; 20727575
O60760	2	rs1965049 rs72665697	0.169685	HPGDS	Hematopoietic prostaglandin D synthase (H-PGDS) (EC 5.3.99.2) (GST class-sigma) (Glutathione S-transferase) (EC 2.5.1.18) (Glutathione-dependent PGD synthase) (Glutathione-requiring prostaglandin D synthase) (Prostaglandin-H2 D-isomerase)	NA	10824118; 11672424; 14702039; 15489334; 9425264; 9353279; 12244105; 12627223; 15113825; 16547010; 18341273; 19939518
O75015	1	rs10919543	0.0830573	FCGR3B	Low affinity immunoglobulin gamma Fc region receptor III-B (Fc-gamma RIII-beta) (CD16-I) (Fc-gamma RIII) (Fc-gamma RIIIb) (FcRIII) (FcRIIIb) (FcR-10) (IgG Fc receptor III-1) (CD antigen CD16b)	NA	2526846; 2967436; 2521732; 2525780; 15245367; 16710414; 7836402; 1825220; 10917521; 11021536; 9028335
O75077	3	rs143219430 rs1448903 rs33998651	0.151979	ADAM23	Disintegrin and metalloproteinase domain-containing protein 23 (ADAM 23) (Metalloproteinase-like, disintegrin-like, and cysteine-rich protein 3) (MDC-3)	NA	9693107; 10749942; 14697522; 15489334
O75356	1	rs7160336	0.0740633	ENTPD5	Nucleoside diphosphate phosphatase ENTPD5 (EC 3.6.1.6) (CD39 antigen-like 4) (ER-UDPase) (Ectonucleoside triphosphate diphosphohydrolase 5) (NTPDase 5) (Guanosine-diphosphatase ENTPD5) (GDPase ENTPD5) (EC 3.6.1.42) (Inosine diphosphate phosphatase ENTPD5) (EC 3.6.1.64) (Nucleoside diphosphatase) (Uridine-diphosphatase ENTPD5) (UDPase ENTPD5)	NA	9676430; 10708485; 15698960; 12508121; 15489334; 10400613; 11041857; 16335952; 19159218; 21074248; 24275569
O75452	1	rs34983651	0.0171526	RDH16	Retinol dehydrogenase 16 (EC 1.1.1.105) (EC 1.1.1.209) (EC 1.1.1.315) (EC 1.1.1.53) (Human epidermal retinol dehydrogenase) (hRDH-E) (Microsomal NAD(+)-dependent retinol dehydrogenase 4) (RoDH-4) (Short chain dehydrogenase/reductase family 9C member 8) (Sterol/retinol dehydrogenase)	NA	9677409; 10329026; 11967490; 12534290; 19027726; 24275569; 29541409
O75503	1	rs7996555	0.0125156	CLN5	Ceroid-lipofuscinosis neuronal protein 5 (Protein CLN5) [Cleaved into: Ceroid-lipofuscinosis neuronal protein 5, secreted form]	DISEASE: Ceroid lipofuscinosis, neuronal, 5 (CLN5) [MIM:256731]: A form of neuronal ceroid lipofuscinosis. Neuronal ceroid lipofuscinoses are progressive neurodegenerative, lysosomal storage diseases characterized by intracellular accumulation of autofluorescent liposomal material, and clinically by seizures, dementia, visual loss, and/or cerebral atrophy. The lipopigment patterns observed most o…	9662406; 14702039; 15057823; 11971870; 22431521; 15728307; 16814585; 17607606; 19309691; 20052765; 21990111; 24038957; 24058541; 26342652
O75828	1	rs1028997	0.273782	CBR3	Carbonyl reductase [NADPH] 3 (EC 1.1.1.184) (NADPH-dependent carbonyl reductase 3) (Short chain dehydrogenase/reductase family 21C member 2)	NA	9740676; 10830953; 15489334; 18493841; 21269460; 15537833
O76070	1	rs3750822	0.332645	SNCG	Gamma-synuclein (Breast cancer-specific gene 1 protein) (Persyn) (Synoretin) (SR)	NA	9044857; 9700196; 9737786; 15489334; 10852916; 11746666; 18669648; 21269460
O76096	1	rs76897221	0.0892202	CST7	Cystatin-F (Cystatin-7) (Cystatin-like metastasis-associated protein) (CMAP) (Leukocystatin)	NA	9632704; 9733783; 10945474; 12423348; 11780052; 15489334; 25944712; 16601115
O94766	1	rs693698	0.111106	B3GAT3	Galactosylgalactosylxylosylprotein 3-beta-glucuronosyltransferase 3 (EC 2.4.1.135) (Beta-1,3-glucuronyltransferase 3) (Glucuronosyltransferase I) (GlcAT-I) (UDP-GlcUA:Gal beta-1,3-Gal-R glucuronyltransferase) (GlcUAT-I)	DISEASE: Multiple joint dislocations, short stature, and craniofacial dysmorphism with or without congenital heart defects (JDSCD) [MIM:245600]: An autosomal recessive disease characterized by dysmorphic facies, bilateral dislocations of the elbows, hips, and knees, clubfeet, and short stature, as well as cardiovascular defects. {ECO:0000269|PubMed:21763480, ECO:0000269|PubMed:24668659, ECO:00002…	9506957; 10842173; 14702039; 16554811; 15489334; 9927678; 10526176; 21763480; 21269460; 24425863; 25944712; 10946001; 11950836; 18400750; 24668659; 26086840; 25893793
O94779	2	rs4143858 rs72983716	0.0666755	CNTN5	Contactin-5 (Neural recognition molecule NB-2) (hNB-2)	NA	11013081; 16554811; 15489334; 20133774
O94856	1	rs6667532	0.127287	NFASC	Neurofascin	DISEASE: Neurodevelopmental disorder with central and peripheral motor dysfunction (NEDCPMD) [MIM:618356]: An autosomal recessive neurodevelopmental disorder with early onset and a highly variable phenotype. Disease features include hypotonia apparent from birth, poor feeding, global developmental delay with absence of reaction to touch and no eye contact, infantile-onset progressive ataxia and d…	9872452; 12168954; 14702039; 16710414; 15489334; 15491607; 17974005; 18669648; 23897819; 21047790; 28940097; 29288388; 30124836; 30850329
O94907	1	rs7898709	0.0103578	DKK1	Dickkopf-related protein 1 (Dickkopf-1) (Dkk-1) (hDkk-1) (SK)	NA	10383463; 10570958; 10965128; 12975309; 14702039; 15489334; 15340161; 11448771; 17143291; 17804805; 19746449; 20093360; 21805521; 27524201; 22000856
O94923	1	rs11854180	0.243852	GLCE	D-glucuronyl C5-epimerase (EC 5.1.3.17) (Heparan sulfate C5-epimerase) (Hsepi) (Heparin/heparan sulfate:glucuronic acid C5-epimerase) (Heparosan-N-sulfate-glucuronate 5-epimerase)	NA	16572171; 10048485; 19159218; 20118238; 22528493; 30872481
O95256	1	rs6543140	0.0992018	IL18RAP	Interleukin-18 receptor accessory protein (IL-18 receptor accessory protein) (IL-18RAcP) (EC 3.2.2.6) (Accessory protein-like) (AcPL) (CD218 antigen-like family member B) (CDw218b) (IL-1R accessory protein-like) (IL-1RAcPL) (Interleukin-1 receptor 7) (IL-1R-7) (IL-1R7) (Interleukin-18 receptor accessory protein-like) (Interleukin-18 receptor beta) (IL-18R-beta) (IL-18Rbeta) (CD antigen CD218b)	NA	9792649; 17897836; 15815621; 15489334; 10653850; 10925275; 11046021; 14528293; 25500532
O95388	1	rs11786982	0.0853266	CCN4	CCN family member 4 (WNT1-inducible-signaling pathway protein 1) (WISP-1) (Wnt-1-induced secreted protein)	NA	9843955; 11571650; 14702039; 16421571; 15489334; 10716946; 11782444; 11598131
O95460	1	rs11086957	0.0313513	MATN4	Matrilin-4	NA	9827539; 14702039; 11780052; 15075323
O95479	1	rs9435144	0.127623	H6PD	GDH/6PGL endoplasmic bifunctional protein [Includes: Hexose-6-phosphate dehydrogenase (Glucose 1-dehydrogenase) (GDH) (EC 1.1.1.47) (Glucose-6-phosphate dehydrogenase) (EC 1.1.1.363); 6-phosphogluconolactonase (6PGL) (EC 3.1.1.31)]	DISEASE: Cortisone reductase deficiency 1 (CORTRD1) [MIM:604931]: An autosomal recessive error of cortisone metabolism characterized by a failure to regenerate cortisol from cortisone, resulting in increased cortisol clearance, activation of the hypothalamic-pituitary axis and ACTH-mediated adrenal androgen excess. Clinical features include hyperandrogenism resulting in hirsutism, oligo-amenorrhe…	10349511; 17974005; 16710414; 15489334; 19159218; 24275569; 25944712; 12858176; 18628520; 23132696
O95502	1	rs117773903	0.257854	NPTXR	Neuronal pentraxin receptor	NA	10591208
O95727	1	rs59230519	0.0286266	CRTAM	Cytotoxic and regulatory T-cell molecule (Class-I MHC-restricted T-cell-associated molecule) (CD antigen CD355)	NA	10811014; 15489334; 15811952; 15781451; 16300832; 23583034; 23871486
O95841	3	rs16853043 rs2184464 rs34983651	0.228984	ANGPTL1	Angiopoietin-related protein 1 (Angiopoietin-3) (ANG-3) (Angiopoietin-like protein 1)	NA	10025962; 12975309; 16303743; 16710414; 15489334
O95954	1	rs149024257	0.0095805	FTCD	Formimidoyltransferase-cyclodeaminase (Formiminotransferase-cyclodeaminase) (FTCD) (LCHC1) [Includes: Glutamate formimidoyltransferase (EC 2.1.2.5) (Glutamate formiminotransferase) (Glutamate formyltransferase); Formimidoyltetrahydrofolate cyclodeaminase (EC 4.3.1.4) (Formiminotetrahydrofolate cyclodeaminase)]	DISEASE: Glutamate formiminotransferase deficiency (FIGLU-URIA) [MIM:229100]: Autosomal recessive disorder. Features of a severe phenotype, include elevated levels of formiminoglutamate (FIGLU) in the urine in response to histidine administration, megaloblastic anemia, and mental retardation. Features of a mild phenotype include high urinary excretion of FIGLU in the absence of histidine administ…	10773664; 15489334; 10029623; 14759258; 16534631; 24275569; 12815595
P00491	1	rs1760928	0.0371737	PNP	Purine nucleoside phosphorylase (PNP) (EC 2.4.2.1) (Inosine phosphorylase) (Inosine-guanosine phosphorylase)	DISEASE: Purine nucleoside phosphorylase deficiency (PNPD) [MIM:613179]: A disorder that interrupts both the catabolism of inosine into hypoxanthine and guanosine into guanine, and leads to the accumulation of guanosine, inosine, and their deoxified by-products. The main clinical presentation is recurrent infections due to severe T-cell immunodeficiency. Some patients also have neurologic impairm…	6087295; 3029074; 12928150; 14702039; 15489334; 9305964; 19413330; 21269460; 22223895; 22509282; 23186163; 24275569; 25944712; 2104852; 1763067; 14706628; 23438750; 1384322; 8931706
P00734	1	rs3136516	0.00678159	F2	Prothrombin (EC 3.4.21.5) (Coagulation factor II) [Cleaved into: Activation peptide fragment 1; Activation peptide fragment 2; Thrombin light chain; Thrombin heavy chain]	DISEASE: Factor II deficiency (FA2D) [MIM:613679]: A very rare blood coagulation disorder characterized by mucocutaneous bleeding symptoms. The severity of the bleeding manifestations correlates with blood factor II levels. {ECO:0000269|PubMed:1349838, ECO:0000269|PubMed:1354985, ECO:0000269|PubMed:1421398, ECO:0000269|PubMed:14962227, ECO:0000269|PubMed:2719946, ECO:0000269|PubMed:3242619, ECO:0…	2825773; 14962227; 14702039; 15489334; 6305407; 8073540; 266717; 873923; 6323392; 3759958; 2856554; 9183005; 11506076; 15534175; 14760718; 15885491; 16335952; 17244316; 19159218; 19139490; 19838169; 22171320; 24275569; 2583108; 2369893; 2374926; 8251938; 8071320; 9214615; 10051558; 11493008; 16763681; 17685615; 18291642; 18362344; 6405779; 3771562; 3567158; 3801671; 3242619; 2719946; 1354985; 142…
P00738	5	rs112953704 rs11645898 rs139093401 rs17588429 rs34400689	0.203004	HP	Haptoglobin (Zonulin) [Cleaved into: Haptoglobin alpha chain; Haptoglobin beta chain]	DISEASE: Anhaptoglobinemia (AHP) [MIM:614081]: A condition characterized by the absence of the serum glycoprotein haptoglobin. Serum levels of haptoglobin vary among normal persons: levels are low in the neonatal period and in the elderly, differ by population, and can be influenced by environmental factors, such as infection. Secondary hypohaptoglobinemia can occur as a consequence of hemolysis,…	6688992; 6310599; 6546723; 6330675; 4018023; 2987228; 1478675; 14702039; 15616553; 15489334; 3519135; 6310515; 10493829; 6325933; 6997877; 7637327; 4573324; 12754519; 14760718; 16335952; 16740002; 19159218; 19139490; 19838169; 19805376; 19659435; 21269460; 21248165; 22905912; 24275569; 31142615; 14999562
P00742	1	rs3024718	0.015538	F10	Coagulation factor X (EC 3.4.21.6) (Stuart factor) (Stuart-Prower factor) [Cleaved into: Factor X light chain; Factor X heavy chain; Activated factor Xa heavy chain]	DISEASE: Factor X deficiency (FA10D) [MIM:227600]: A hemorrhagic disease with variable presentation. Affected individuals can manifest prolonged nasal and mucosal hemorrhage, menorrhagia, hematuria, and occasionally hemarthrosis. Some patients do not have clinical bleeding diathesis. {ECO:0000269|PubMed:10468877, ECO:0000269|PubMed:10739379, ECO:0000269|PubMed:10746568, ECO:0000269|PubMed:1124828…	1902434; 3768336; 15489334; 2582420; 3011603; 6871167; 6587384; 8243461; 2612918; 6323392; 8920993; 20427285; 22171320; 8355279; 9618463; 17227710; 2790181; 1973167; 1985698; 7669671; 8529633; 7860069; 8845463; 8910490; 10468877; 10391209; 10746568; 10739379; 11248282; 11728527; 12945883; 12574802; 15075089; 15650540; 17393015; 19135706; 25313940; 26222694
P00747	3	rs11751347 rs143041500 rs56211836	0.0502463	PLG	Plasminogen (EC 3.4.21.7) [Cleaved into: Plasmin heavy chain A; Activation peptide; Angiostatin; Plasmin heavy chain A, short form; Plasmin light chain B]	DISEASE: Plasminogen deficiency (PLGD) [MIM:217090]: A disorder characterized by decreased serum plasminogen activity. Two forms of the disorder are distinguished: type 1 deficiency is additionally characterized by decreased plasminogen antigen levels and clinical symptoms, whereas type 2 deficiency, also known as dysplasminogenemia, is characterized by normal, or slightly reduced antigen levels,…	2318848; 3030813; 14574404; 15489334; 122932; 6148961; 126863; 142009; 4694729; 4240117; 6919539; 6094526; 9201958; 3356193; 9102401; 9054441; 7525077; 9102221; 9548733; 10077593; 10889192; 14699093; 15016824; 16043488; 18780401; 2143188; 19712047; 24275569; 27387503; 1657148; 1657149; 8054447; 8611560; 15299951; 9783753; 9521645; 10656799; 11350170; 12054798; 12456874; 15211511; 23335990; 215785…
P00749	1	rs2227551	0.0241083	PLAU	Urokinase-type plasminogen activator (U-plasminogen activator) (uPA) (EC 3.4.21.73) [Cleaved into: Urokinase-type plasminogen activator long chain A; Urokinase-type plasminogen activator short chain A; Urokinase-type plasminogen activator chain B]	DISEASE: Quebec platelet disorder (QPD) [MIM:601709]: An autosomal dominant bleeding disorder due to a gain-of-function defect in fibrinolysis. Although affected individuals do not exhibit systemic fibrinolysis, they show delayed onset bleeding after challenge, such as surgery. The hallmark of the disorder is markedly increased PLAU levels within platelets, which causes intraplatelet plasmin gene…	3888571; 2415429; 2987867; 14702039; 15164054; 15489334; 8652631; 2023947; 6589620; 6754569; 6749491; 6754572; 3501295; 9151681; 10340997; 10636902; 11384978; 15053742; 14696115; 15988036; 20007542; 24434139; 2536903; 1327118; 8107091; 8591045; 10805774; 16456079; 9065988; 9194591; 18987736
P00750	1	rs77346091	0.0158362	PLAT	Tissue-type plasminogen activator (t-PA) (t-plasminogen activator) (tPA) (EC 3.4.21.68) (Alteplase) (Reteplase) [Cleaved into: Tissue-type plasminogen activator chain A; Tissue-type plasminogen activator chain B]	DISEASE: Note=Increased activity of TPA results in increased fibrinolysis of fibrin blood clots that is associated with excessive bleeding. Defective release of TPA results in hypofibrinolysis that can lead to thrombosis or embolism. {ECO:0000269|PubMed:1762144}.	6337343; 6089198; 3009482; 3090401; 2824147; 3133640; 2107528; 14702039; 15489334; 3161893; 1368681; 6682760; 6433976; 6572897; 2513186; 1900431; 1645336; 10340997; 11384978; 15053742; 14759258; 2558718; 1901789; 1762144; 1310033; 1602484; 7582899; 8613982; 9305622
P00915	1	rs2453868	0.0105139	CA1	Carbonic anhydrase 1 (EC 4.2.1.1) (Carbonate dehydratase I) (Carbonic anhydrase B) (CAB) (Carbonic anhydrase I) (CA-I)	NA	3104879; 2121614; 15489334; 4217196; 4625868; 4632246; 4207120; 10550681; 16807956; 16686544; 17127057; 19186056; 19206230; 18618712; 21269460; 24275569; 4622589; 804171; 6430186; 15299369; 8057362; 7932756; 12009884; 16870440; 16506782; 17314045; 17407288; 6781336; 7866410
P00973	1	rs4767027	0.0330256	OAS1	2'-5'-oligoadenylate synthase 1 ((2-5')oligo(A) synthase 1) (2-5A synthase 1) (EC 2.7.7.84) (E18/E16) (p46/p42 OAS)	NA	2416561; 3753689; 3754863; 1651324; 17024523; 14702039; 16541075; 15489334; 3121313; 2830497; 2456211; 2411547; 6348777; 9407111; 10464285; 12799444; 17408844; 18931074; 19923450; 19203244; 19904482; 21269460; 21142819; 25775560; 33633408; 34581622; 23319625
P01009	1	rs2749534	0.0585032	SERPINA1	Alpha-1-antitrypsin (Alpha-1 protease inhibitor) (Alpha-1-antiproteinase) (Serpin A1) [Cleaved into: Short peptide from AAT (SPAAT)]	DISEASE: Alpha-1-antitrypsin deficiency (A1ATD) [MIM:613490]: A disorder whose most common manifestation is emphysema, which becomes evident by the third to fourth decade. A less common manifestation of the deficiency is liver disease, which occurs in children and adults, and may result in cirrhosis and liver failure. Environmental factors, particularly cigarette smoking, greatly increase the ris…	6319097; 6093867; 6387509; 2985281; 3491072; 17650587; 14702039; 15489334; 6979715; 7045697; 1906855; 16622833; 8323530; 3876243; 7031661; 1406456; 3873938; 3533918; 12754519; 15084671; 14760718; 16335952; 16263699; 19159218; 19139490; 19838169; 21269460; 22171320; 24275569; 26091039; 25944712; 31358993; 31142615; 6332197; 2785270; 8543039; 8756325; 8939743; 9466920; 11057674; 10716194; 10933492;…
P01011	1	rs6575449	0.0565663	SERPINA3	Alpha-1-antichymotrypsin (ACT) (Cell growth-inhibiting gene 24/25 protein) (Serpin A3) [Cleaved into: Alpha-1-antichymotrypsin His-Pro-less]	NA	6606438; 8244391; 14702039; 15489334; 3257719; 9880565; 2787670; 7521171; 6687683; 8647626; 2404007; 6547997; 6556193; 12754519; 14668352; 15638460; 14760718; 16335952; 19159218; 23234360; 2016749; 8836107; 9521649; 10618372; 1618300; 1351206; 11289720
P01019	1	rs3789678	0.0184153	AGT	Angiotensinogen (Serpin A8) [Cleaved into: Angiotensin-1 (Angiotensin 1-10) (Angiotensin I) (Ang I); Angiotensin-2 (Angiotensin 1-8) (Angiotensin II) (Ang II); Angiotensin-3 (Angiotensin 2-8) (Angiotensin III) (Ang III) (Des-Asp[1]-angiotensin II); Angiotensin-4 (Angiotensin 3-8) (Angiotensin IV) (Ang IV); Angiotensin 1-9; Angiotensin 1-7; Angiotensin 1-5; Angiotensin 1-4]	DISEASE: Essential hypertension (EHT) [MIM:145500]: A condition in which blood pressure is consistently higher than normal with no identifiable cause. {ECO:0000269|PubMed:1394429, ECO:0000269|PubMed:8513325}. Note=Disease susceptibility is associated with variants affecting the gene represented in this entry.; DISEASE: Renal tubular dysgenesis (RTD) [MIM:267430]: Autosomal recessive severe disord…	6089875; 2924688; 1692023; 15489334; 2885106; 3579322; 7259779; 7539791; 4300938; 3934016; 1132082; 10619573; 10969042; 11815627; 15283675; 16335952; 17138938; 18793332; 19159218; 21269460; 24275569; 9492317; 12752436; 20927107; 1394429; 8513325; 7607642; 7744780; 8621667; 16116425
P01034	1	rs1158167	0.0508436	CST3	Cystatin-C (Cystatin-3) (Gamma-trace) (Neuroendocrine basic polypeptide) (Post-gamma-globulin)	DISEASE: Amyloidosis 6 (AMYL6) [MIM:105150]: A hereditary generalized amyloidosis due to cystatin C amyloid deposition. Cystatin C amyloid accumulates in the walls of arteries, arterioles, and sometimes capillaries and veins of the brain, and in various organs including lymphoid tissue, spleen, salivary glands, and seminal vesicles. Amyloid deposition in the cerebral vessels results in cerebral a…	3495457; 2764935; 2541223; 2363674; 14702039; 11780052; 15489334; 6283552; 6365094; 6662498; 15340161; 15274116; 16635487; 19838169; 20189825; 21269460; 22905912; 26091039; 25944712; 11276250; 16170782; 1352269; 11815350
P01036	1	rs7270028	0.0402974	CST4	Cystatin-S (Cystatin-4) (Cystatin-SA-III) (Salivary acidic protein 1)	NA	1898352; 1334620; 11780052; 15489334; 3496880; 1747107; 1778989; 1741693; 6501254; 25946035; 6394600; 1898055; 20189825; 16959974
P01042	1	rs9817038	0.0470974	KNG1	Kininogen-1 (Alpha-2-thiol proteinase inhibitor) (Fitzgerald factor) (High molecular weight kininogen) (HMWK) (Williams-Fitzgerald-Flaujeac factor) [Cleaved into: Kininogen-1 heavy chain; T-kinin (Ile-Ser-Bradykinin); Bradykinin (Kallidin I); Lysyl-bradykinin (Kallidin II); Kininogen-1 light chain; Low molecular weight growth-promoting factor]	DISEASE: High molecular weight kininogen deficiency (HMWK deficiency) [MIM:228960]: Autosomal recessive coagulation defect. Patients with HWMK deficiency do not have a hemorrhagic tendency, but they exhibit abnormal surface-mediated activation of fibrinolysis. Note=The disease is caused by variants affecting the gene represented in this entry.	6441591; 2989293; 14702039; 16641997; 15489334; 3484703; 3828072; 2076202; 4054110; 3366244; 4952632; 7589467; 2989294; 3182782; 12754519; 14760718; 16335952; 19824718; 19159218; 19139490; 19838169; 24275569; 26091039
P01210	2	rs11990963 rs2670014	0.153915	PENK	Proenkephalin-A [Cleaved into: Synenkephalin; Met-enkephalin (Opioid growth factor) (OGF); PENK(114-133); PENK(143-183); Met-enkephalin-Arg-Gly-Leu; Leu-enkephalin; PENK(237-258); Met-enkephalin-Arg-Phe]	NA	7057924; 6281660; 14702039; 15489334; 9126357
P01732	1	rs111976570	0.0989543	CD8A	T-cell surface glycoprotein CD8 alpha chain (T-lymphocyte differentiation antigen T8/Leu-2) (CD antigen CD8a)	DISEASE: CD8 deficiency, familial (CD8 deficiency) [MIM:608957]: An immunologic defect characterized by absence of CD8+ cells, leading to recurrent bacterial infections. {ECO:0000269|PubMed:11435463}. Note=The disease is caused by variants affecting the gene represented in this entry.	3871356; 3936473; 3918796; 2509342; 2496167; 14702039; 15815621; 2536941; 6605969; 2512251; 2784196; 1460019; 7923932; 12853576; 16236125; 17678538; 17341584; 23657257; 26082771; 1547508; 9177355; 14500983; 11435463
P02647	1	rs75507001	0.0248964	APOA1	Apolipoprotein A-I (Apo-AI) (ApoA-I) (Apolipoprotein A1) [Cleaved into: Proapolipoprotein A-I (ProapoA-I); Truncated apolipoprotein A-I (Apolipoprotein A-I(1-242))]	DISEASE: Hypoalphalipoproteinemia, primary, 2 (FHA2) [MIM:618463]: A rare disorder of lipoprotein metabolism, biochemically characterized by complete or partial apoA-I deficiency and mild to severe reduction of serum high-density lipoprotein cholesterol (HDL-C). Severe hypoalphalipoproteinemia characterized by undetectable levels of apoA-I is an autosomal recessive condition, generally associated…	6406984; 6304641; 6413973; 6207999; 6328445; 6198645; 2995392; 3129297; 2673706; 15108119; 14702039; 15489334; 6409108; 164450; 204308; 3047170; 1909888; 2506184; 3120314; 7895732; 12665801; 1742316; 6294659; 3005308; 6405383; 1898657; 8261628; 11991719; 12847263; 12576517; 12562854; 15922294; 21269460; 23719382; 24275569; 24755625; 8664326; 9356442; 8240372; 8282791; 6401735; 6412234; 6489332; 6…
P02741	1	rs12081480	0.0063996	CRP	C-reactive protein [Cleaved into: C-reactive protein(1-205)]	NA	2997165; 3840479; 14702039; 16710414; 15489334; 6685157; 6857266; 762075; 403526; 21037097; 7881902; 8599761; 10368284
P02743	1	rs71628140	0.0316312	APCS	Serum amyloid P-component (SAP) (9.5S alpha-1-glycoprotein) [Cleaved into: Serum amyloid P-component(1-203)]	DISEASE: Note=SAP is a precursor of amyloid component P which is found in basement membrane and associated with amyloid deposits.	2987268; 3029048; 16710414; 15489334; 4055725; 81686; 8202534; 15174148; 16335952; 19159218; 21269460; 24275569; 8114934; 9217261; 16959974
P02747	4	rs12073436 rs141126950 rs294227 rs78865058	0.1693	C1QC	Complement C1q subcomponent subunit C	DISEASE: Complement component C1q deficiency (C1QD) [MIM:613652]: A disorder caused by impaired activation of the complement classical pathway. It generally leads to severe immune complex disease with features of systemic lupus erythematosus and glomerulonephritis. {ECO:0000269|PubMed:8630118}. Note=The disease is caused by variants affecting the gene represented in this entry.	1706597; 14702039; 16710414; 15489334; 486087; 12960167; 9777412; 8630118
P02748	1	rs265721	0.0110585	C9	Complement component C9 [Cleaved into: Complement component C9a; Complement component C9b]	DISEASE: Complement component 9 deficiency (C9D) [MIM:613825]: A rare defect of the complement classical pathway associated with susceptibility to severe recurrent infections predominantly by Neisseria gonorrhoeae or Neisseria meningitidis. Some patients may develop dermatomyositis. {ECO:0000269|PubMed:9634479}. Note=Disease susceptibility is associated with variants affecting the gene represente…	4018030; 15489334; 6095282; 3219351; 9634479; 4055801; 8603752; 9212048; 10551839; 14760718; 16335952; 16263699; 19159218; 19139490; 24275569; 2395434; 22832194; 26841934; 30111885; 24036952
P03951	1	rs4253425	0.0504767	F11	Coagulation factor XI (FXI) (EC 3.4.21.27) (Plasma thromboplastin antecedent) (PTA) [Cleaved into: Coagulation factor XIa heavy chain; Coagulation factor XIa light chain]	DISEASE: Factor XI deficiency (FA11D) [MIM:612416]: A hemorrhagic disease characterized by reduced levels and activity of factor XI resulting in moderate bleeding symptoms, usually occurring after trauma or surgery. Patients usually do not present spontaneous bleeding but women can present with menorrhagia. Hemorrhages are usually moderate. {ECO:0000269|PubMed:10027710, ECO:0000269|PubMed:1060688…	3636155; 2827746; 9593722; 15815621; 15489334; 1998667; 2844223; 11412111; 16335952; 19159218; 25092234; 18510371; 2813350; 1547342; 7888672; 7669672; 9401068; 9787168; 10027710; 10606881; 10391209; 11895778; 15026311; 15180874; 15953011; 16607084; 18005151; 21668437; 21457405; 22016685; 22322133; 21999818; 22159456; 25158988
P03952	1	rs4253305	0.114213	KLKB1	Plasma kallikrein (EC 3.4.21.34) (Fletcher factor) (Kininogenin) (Plasma prekallikrein) (PKK) [Cleaved into: Plasma kallikrein heavy chain; Plasma kallikrein light chain]	DISEASE: Prekallikrein deficiency (PKK deficiency) [MIM:612423]: This disorder is a blood coagulation defect. {ECO:0000269|PubMed:14652634, ECO:0000269|PubMed:17598838}. Note=The disease is caused by variants affecting the gene represented in this entry.	3521732; 11031105; 14702039; 15815621; 15489334; 1998666; 2844223; 12754519; 16335952; 19159218; 14652634; 17598838
P03956	3	rs11383572 rs17297226 rs471994	0.0854175	MMP1	Interstitial collagenase (EC 3.4.24.7) (Fibroblast collagenase) (Matrix metalloproteinase-1) (MMP-1) [Cleaved into: 22 kDa interstitial collagenase; 27 kDa interstitial collagenase]	NA	2167156; 3030290; 3009463; 15489334; 3037355; 3027129; 2557822; 3032950; 2153297; 1645757; 10092871; 16807369; 25171405; 7656013; 8031754; 8278810; 8090713; 9484219; 15611040
P04040	2	rs2284367 rs7933285	0.115998	CAT	Catalase (EC 1.11.1.6)	DISEASE: Acatalasemia (ACATLAS) [MIM:614097]: A metabolic disorder characterized by a total or near total loss of catalase activity in red cells. It is often associated with ulcerating oral lesions. Acatalasemia is inherited as an autosomal recessive trait. {ECO:0000269|PubMed:2308162}. Note=The disease is caused by variants affecting the gene represented in this entry.	3755525; 3755526; 11728823; 14702039; 16554811; 15489334; 8282800; 12665801; 7882369; 6548744; 2308162; 18088087; 19608861; 21269460; 23186163; 24275569; 25944712; 10666617; 10656833; 11134921
P04083	1	rs4745216	0.0427913	ANXA1	Annexin A1 (Annexin I) (Annexin-1) (Calpactin II) (Calpactin-2) (Chromobindin-9) (Lipocortin I) (Phospholipase A2 inhibitory protein) (p35) [Cleaved into: Annexin Ac2-26]	NA	2936963; 1832554; 8425544; 19054851; 15489334; 2457390; 3303336; 2532504; 8557678; 10772777; 15485879; 15187149; 17008549; 18641677; 18669648; 19625660; 19608861; 20068231; 21269460; 22879591; 23186163; 24275569; 25114211; 25772364; 25664854; 28112733; 8453382; 9915835; 32272059; 10673436
P04114	1	rs520354	0.0458653	APOB	Apolipoprotein B-100 (Apo B-100) [Cleaved into: Apolipoprotein B-48 (Apo B-48)]	DISEASE: Hypobetalipoproteinemia, familial, 1 (FHBL1) [MIM:615558]: A disorder of lipid metabolism characterized by less than 5th percentile age- and sex-specific levels of low density lipoproteins, and dietary fat malabsorption. Clinical presentation may vary from no symptoms to severe gastrointestinal and neurological dysfunction similar to abetalipoproteinemia. {ECO:0000269|PubMed:12551903, EC…	3763409; 3652907; 3759943; 3464946; 3030729; 15815621; 3461454; 3513177; 2115173; 3001697; 3860836; 6373369; 2567736; 2883086; 3676265; 3841204; 3621347; 2450346; 3426612; 2445342; 3903660; 2994225; 2932736; 3841481; 3024665; 3659919; 3773997; 3095664; 3087360; 10679026; 14760718; 16335952; 16548883; 19159218; 19608861; 20686565; 21269460; 21981844; 22580899; 24275569; 26091039; 26224785; 2818370…
P04118	1	rs9380535	0.11188	CLPS	Colipase	NA	2337598; 1643046; 14574404; 15489334; 6691986; 17401110; 26494624; 8479519; 16189801
P04196	1	rs1403694	0.0485232	HRG	Histidine-rich glycoprotein (Histidine-proline-rich glycoprotein) (HPRG)	DISEASE: Thrombophilia due to histidine-rich glycoprotein deficiency (THPH11) [MIM:613116]: A hemostatic disorder characterized by a tendency to thrombosis. {ECO:0000269|PubMed:11057869, ECO:0000269|PubMed:9414276}. Note=The disease is caused by variants affecting the gene represented in this entry.	3011081; 15489334; 8188234; 1459097; 678554; 10514432; 11134179; 12235005; 14744774; 15313924; 15138272; 15220341; 16335952; 16489009; 16436387; 19712047; 19285951; 19535045; 19786305; 19159218; 19903770; 20561914; 20573803; 21304106; 21215706; 24275569; 9414276; 11057869
P04843	1	rs2712417	0.0561002	RPN1	Dolichyl-diphosphooligosaccharide--protein glycosyltransferase subunit 1 (Dolichyl-diphosphooligosaccharide--protein glycosyltransferase 67 kDa subunit) (Ribophorin I) (RPN-I) (Ribophorin-1)	NA	3034581; 14702039; 17974005; 15489334; 12643545; 12887896; 17081065; 19159218; 19608861; 21269460; 25135935; 23606741; 24275569; 25114211; 25944712; 32160526; 31831667
P05155	3	rs12788387 rs2729354 rs7102271	0.310295	SERPING1	Plasma protease C1 inhibitor (C1 Inh) (C1Inh) (C1 esterase inhibitor) (C1-inhibiting factor) (Serpin G1)	DISEASE: Angioedema, hereditary (HAE) [MIM:106100]: An autosomal dominant disorder characterized by episodic local swelling involving subcutaneous or submucous tissue of the upper respiratory and gastrointestinal tracts, face, extremities, and genitalia. Hereditary angioedema due to C1 esterase inhibitor deficiency is comprised of two clinically indistinguishable forms. In hereditary angioedema t…	3488058; 3756141; 3267220; 2026152; 14702039; 16554811; 15489334; 3393514; 12773530; 6416294; 2154751; 3089875; 8618290; 3458172; 7814636; 8495195; 10946292; 12123444; 12754519; 15096536; 14760718; 16040958; 16335952; 19159218; 19139490; 19838169; 22171320; 23234360; 24275569; 17488724; 7749926; 3178731; 2365061; 2296585; 2118657; 1451784; 1363816; 8172583; 7883978; 8529136; 8755917; 14635117; 16…
P05160	2	rs10801582 rs2298882	0.111208	F13B	Coagulation factor XIII B chain (Fibrin-stabilizing factor B subunit) (Protein-glutamine gamma-glutamyltransferase B chain) (Transglutaminase B chain)	DISEASE: Factor XIII subunit B deficiency (FA13BD) [MIM:613235]: An autosomal recessive hematologic disorder characterized by a life-long bleeding tendency, impaired wound healing and spontaneous abortion in affected women. {ECO:0000269|PubMed:11313256, ECO:0000269|PubMed:20331752, ECO:0000269|PubMed:26247044, ECO:0000269|PubMed:8324218}. Note=The disease is caused by variants affecting the gene …	2271707; 3021194; 14702039; 16710414; 2339067; 4405643; 11313256; 16335952; 19159218; 21742792; 8324218; 10391209; 20331752; 26247044
P05164	1	rs11079341	0.006528	MPO	Myeloperoxidase (MPO) (EC 1.11.2.2) [Cleaved into: Myeloperoxidase; 89 kDa myeloperoxidase; 84 kDa myeloperoxidase; Myeloperoxidase light chain; Myeloperoxidase heavy chain]	DISEASE: Myeloperoxidase deficiency (MPOD) [MIM:254600]: A disorder characterized by decreased myeloperoxidase activity in neutrophils and monocytes that results in disseminated candidiasis. {ECO:0000269|PubMed:7904599, ECO:0000269|PubMed:8142659, ECO:0000269|PubMed:8621627, ECO:0000269|PubMed:9354683, ECO:0000269|PubMed:9637725}. Note=The disease is caused by variants affecting the gene represen…	3029127; 2444596; 3654979; 3031585; 2903767; 2552418; 8383257; 15489334; 2154223; 20332087; 1334087; 8390465; 2884926; 9922160; 16335952; 16740002; 19159218; 21269460; 25698971; 10766826; 7840679; 11705390; 8142659; 7904599; 8621627; 9637725; 9354683; 16959974
P06276	1	rs62295996	0.0601617	BCHE	Cholinesterase (EC 3.1.1.8) (Acylcholine acylhydrolase) (Butyrylcholine esterase) (Choline esterase II) (Pseudocholinesterase)	DISEASE: Butyrylcholinesterase deficiency (BCHED) [MIM:617936]: An autosomal recessive metabolic condition characterized by increased sensitivity to certain anesthetic drugs, including the muscle relaxants succinylcholine or mivacurium. BCHED results in slower hydrolysis of these drugs and, consequently, a prolonged neuromuscular block, leading to apnea. The duration of the prolonged apnea varies…	3035536; 3477799; 2322535; 14702039; 15489334; 3542989; 20946535; 3115973; 14760718; 16335952; 18203274; 19542320; 19159218; 19139490; 19452557; 22444575; 24275569; 25054547; 12869558; 15667209; 17768338; 17355286; 18975951; 19368529; 23679855; 2915989; 1349196; 1415224; 1611188; 1306123; 7634491; 8680411; 8554068; 9543549; 9388484; 9191541; 9110359; 9694584; 10404729; 11928765; 12881446; 1556388…
P06396	1	rs147410423	0.00383321	GSN	Gelsolin (AGEL) (Actin-depolymerizing factor) (ADF) (Brevin)	DISEASE: Amyloidosis 5 (AMYL5) [MIM:105120]: A hereditary generalized amyloidosis due to gelsolin amyloid deposition. It is typically characterized by cranial neuropathy and lattice corneal dystrophy. Most patients have modest involvement of internal organs, but severe systemic disease can develop in some individuals causing peripheral polyneuropathy, amyloid cardiomyopathy, and nephrotic syndrom…	3020431; 14702039; 15164053; 15489334; 12665801; 6092370; 2157434; 2153578; 8703941; 9003812; 10210201; 20393563; 21269460; 23186163; 24275569; 8395021; 8599675; 16466744; 23009842; 2176481; 1338910; 16959974
P07148	1	rs1545223	0.0271549	FABP1	Fatty acid-binding protein, liver (Fatty acid-binding protein 1) (Liver-type fatty acid-binding protein) (L-FABP)	NA	3838309; 3838313; 15489334; 21269460; 24275569; 25732850; 17536800;
P07204	1	rs6132543	0.00209622	THBD	Thrombomodulin (TM) (Fetomodulin) (CD antigen CD141)	DISEASE: Thrombophilia due to thrombomodulin defect (THPH12) [MIM:614486]: A hemostatic disorder characterized by a tendency to thrombosis. {ECO:0000269|PubMed:12139752, ECO:0000269|PubMed:7811989, ECO:0000269|PubMed:9198186}. Note=The disease may be caused by variants affecting the gene represented in this entry. The role of thrombomodulin in thrombosis is controversial. It is likely that geneti…	2820710; 2822087; 2819876; 2836377; 11780052; 15489334; 8216207; 8390446; 27055590; 7559494; 8528067; 7947766; 8745396; 9367781; 7811989; 9198186; 9157575; 9843165; 11245641; 12139752; 19625716; 20513133
P07288	1	rs61976132	0.014618	KLK3	Prostate-specific antigen (PSA) (EC 3.4.21.77) (Gamma-seminoprotein) (Seminin) (Kallikrein-3) (P-30 antigen) (Semenogelase)	NA	2436946; 2467258; 2471958; 2472789; 2470373; 2466464; 8677566; 11054574; 15057824; 15489334; 7527295; 2456523; 2422647; 3691515; 15340161; 23842001; 1725227; 7535613; 9751643; 18187150
P07339	3	rs2292959 rs55861089 rs60210378	0.0402918	CTSD	Cathepsin D (EC 3.4.23.5) [Cleaved into: Cathepsin D light chain; Cathepsin D heavy chain]	DISEASE: Ceroid lipofuscinosis, neuronal, 10 (CLN10) [MIM:610127]: A form of neuronal ceroid lipofuscinosis with onset at birth or early childhood. Neuronal ceroid lipofuscinoses are progressive neurodegenerative, lysosomal storage diseases characterized by intracellular accumulation of autofluorescent liposomal material, and clinically by seizures, dementia, visual loss, and/or cerebral atrophy.…	3927292; 3588310; 2069717; 15489334; 8262386; 7935485; 1426530; 12643545; 12754519; 16335952; 16670177; 17081065; 16263699; 19159218; 20551380; 21269460; 23234360; 25944712; 27333034; 8467789; 8393577; 10716266; 16685649; 21990111
P07355	2	rs338419 rs36032232	0.295935	ANXA2	Annexin A2 (Annexin II) (Annexin-2) (Calpactin I heavy chain) (Calpactin-1 heavy chain) (Chromobindin-8) (Lipocortin II) (Placental anticoagulant protein IV) (PAP-IV) (Protein I) (p36)	NA	3013422; 2174397; 17974005; 16572171; 15489334; 1825830; 8110754; 8117306; 8449982; 2946940; 14522961; 14654843; 15302870; 16139798; 17081065; 18799458; 21269460; 21886777; 22848640; 23186163; 24808179; 24275569; 25114211; 25944712; 28112733; 8636985; 28669632
P07359	1	rs72835070	0.0174208	GP1BA	Platelet glycoprotein Ib alpha chain (GP-Ib alpha) (GPIb-alpha) (GPIbA) (Glycoprotein Ibalpha) (Antigen CD42b-alpha) (CD antigen CD42b) [Cleaved into: Glycocalicin]	DISEASE: Non-arteritic anterior ischemic optic neuropathy (NAION) [MIM:258660]: An ocular disease due to ischemic injury to the optic nerve. It usually affects the optic disk and leads to visual loss and optic disk swelling of a pallid nature. Visual loss is usually sudden, or over a few days at most and is usually permanent, with some recovery possibly occurring within the first weeks or months.…	3303030; 2845978; 12038791; 14521605; 16625196; 15489334; 3497398; 12665801; 9088113; 2070794; 9651345; 16263699; 17008541; 17445093; 18088087; 19828450; 21552524; 12087105; 12183630; 11858495; 1586750; 1730088; 1577776; 7690774; 7819107; 2052556; 8486780; 8384898; 7632942; 7873390; 9639514; 10391209; 10089893; 11222377; 14711733
P07360	1	rs35692357	0.024559	C8G	Complement component C8 gamma chain	NA	3676249; 2447883; 8172891; 15164053; 15489334; 2446620; 1707134; 11058761; 24275569; 12033936; 17452033; 17692377
P07602	1	rs7086891	0.158107	PSAP	Prosaposin (Proactivator polypeptide) [Cleaved into: Saposin-A (Protein A); Saposin-B-Val; Saposin-B (Cerebroside sulfate activator) (CSAct) (Dispersin) (Sphingolipid activator protein 1) (SAP-1) (Sulfatide/GM1 activator); Saposin-C (A1 activator) (Co-beta-glucosidase) (Glucosylceramidase activator) (Sphingolipid activator protein 2) (SAP-2); Saposin-D (Component C) (Protein C)]	DISEASE: Combined saposin deficiency (CSAPD) [MIM:611721]: Due to absence of all saposins, leading to a fatal storage disorder with hepatosplenomegaly and severe neurological involvement. {ECO:0000269|PubMed:11309366, ECO:0000269|PubMed:1371116}. Note=The disease is caused by variants affecting the gene represented in this entry.; DISEASE: Metachromatic leukodystrophy due to saposin-B deficiency …	2515150; 2498298; 15164054; 15489334; 2842863; 1612590; 8323276; 1958198; 2013321; 2717620; 8370464; 2825202; 2868718; 3242555; 2209618; 3442600; 2845979; 3048308; 10562467; 7730378; 10383054; 10510427; 11180632; 10406958; 14657016; 12510003; 19167329; 19159218; 21269460; 21835174; 22431521; 24275569; 26370502; 25944712; 12518053; 7866401; 2302219; 2320574; 2019586; 1371116; 2060627; 10196694; 10…
P07949	2	rs2505535 rs2795507	0.107171	RET	Proto-oncogene tyrosine-protein kinase receptor Ret (EC 2.7.10.1) (Cadherin family member 12) (Proto-oncogene c-Ret) [Cleaved into: Soluble RET kinase fragment; Extracellular cell-membrane anchored RET cadherin 120 kDa fragment]	DISEASE: Colorectal cancer (CRC) [MIM:114500]: A complex disease characterized by malignant lesions arising from the inner wall of the large intestine (the colon) and the rectum. Genetic alterations are often associated with progression from premalignant lesion (adenoma) to invasive adenocarcinoma. Risk factors for cancer of the colon and rectum include colon polyps, long-standing ulcerative coli…	14702039; 15164054; 15489334; 2660074; 3078962; 3037315; 2734021; 2406025; 10980597; 10439047; 11061555; 14711813; 12787916; 16778204; 17884497; 17664273; 19053769; 18753381; 19366855; 19853745; 19369195; 20064382; 20605972; 20409618; 20616503; 20702524; 19823924; 21134556; 21357690; 21454698; 21994944; 23333276; 28953886; 29144449; 28846097; 28846099; 16928683; 20117004; 20473317; 9359036; 90677…
P08174	1	rs11580387	0.0973168	CD55	Complement decay-accelerating factor (CD antigen CD55)	DISEASE: Complement hyperactivation, angiopathic thrombosis, and protein-losing enteropathy (CHAPLE) [MIM:226300]: An autosomal recessive disease characterized by abdominal pain and diarrhea, primary intestinal lymphangiectasia, edema due to hypoproteinemia, malabsorption, and less frequently, bowel inflammation, recurrent infections, and angiopathic thromboembolic disease. Patients' T lymphocyte…	2433596; 16503113; 16710414; 15489334; 1711208; 2436222; 2428813; 1712233; 1824699; 1377029; 7525274; 7517044; 7538177; 8764022; 9151867; 11297558; 12409401; 17804498; 19159218; 21269460; 26207632; 28657861; 7519480; 12675719; 1720702; 12499389; 14734808; 12672958; 28657829
P08254	3	rs1291326 rs145541733 rs575027	0.0405626	MMP3	Stromelysin-1 (SL-1) (EC 3.4.24.17) (Matrix metalloproteinase-3) (MMP-3) (Transin-1)	DISEASE: Coronary heart disease 6 (CHDS6) [MIM:614466]: A multifactorial disease characterized by an imbalance between myocardial functional requirements and the capacity of the coronary vessels to supply sufficient blood flow. Decreased capacity of the coronary vessels is often associated with thickening and loss of elasticity of the coronary arteries. {ECO:0000269|PubMed:12477941, ECO:0000269|P…	3360803; 3030290; 3477804; 14702039; 15489334; 2383557; 8662692; 12477941; 7656014; 9827994; 8535233; 8740360; 9083493; 9288970; 9792098; 10543949; 10422833; 9760240
P08493	1	rs67482087	0.0181353	MGP	Matrix Gla protein (MGP) (Cell growth-inhibiting gene 36 protein)	DISEASE: Keutel syndrome (KTLS) [MIM:245150]: An autosomal recessive disorder characterized by abnormal cartilage calcification, peripheral pulmonary stenosis neural hearing loss and midfacial hypoplasia. {ECO:0000269|PubMed:9916809}. Note=The disease is caused by variants affecting the gene represented in this entry.	2394711; 3387234; 2216462; 14702039; 16541075; 15489334; 8061611; 1939157; 9916809
P08571	1	rs5744441	0.0280217	CD14	Monocyte differentiation antigen CD14 (Myeloid cell-specific leucine-rich glycoprotein) (CD antigen CD14) [Cleaved into: Monocyte differentiation antigen CD14, urinary form; Monocyte differentiation antigen CD14, membrane-bound form]	NA	3385210; 2453848; 2472171; 2462937; 18810425; 15489334; 2779588; 1698311; 8612135; 11274165; 16335952; 16880211; 19159218; 19838169; 20133493; 22265692; 23880187; 24275569; 25497142; 25965346; 23264655
P08603	2	rs12134598 rs70621	0.0992231	CFH	Complement factor H (H factor 1)	DISEASE: Basal laminar drusen (BLD) [MIM:126700]: Drusen are extracellular deposits that accumulate below the retinal pigment epithelium on Bruch membrane. Basal laminar drusen refers to an early adult-onset drusen phenotype that shows a pattern of uniform small, slightly raised yellow subretinal nodules randomly scattered in the macula. In later stages, these drusen often become more numerous, w…	2963625; 16710414; 15489334; 2946589; 2937845; 1826708; 6215918; 6444659; 2968404; 2139673; 9558116; 14760718; 16335952; 17591618; 19112495; 19159218; 19139490; 19838169; 20008295; 24275569; 25136834; 26700768; 1829116; 1533152; 8331663; 9312129; 9551389; 10577907; 10762557; 10803850; 11170895; 11170896; 11158219; 11851332; 12020532; 14583443; 12960213; 14978182; 15895326; 15870199; 15761122; 157…
P08709	1	rs3093253	0.369555	F7	Coagulation factor VII (EC 3.4.21.21) (Proconvertin) (Serum prothrombin conversion accelerator) (SPCA) (Eptacog alfa) [Cleaved into: Factor VII light chain; Factor VII heavy chain]	DISEASE: Factor VII deficiency (FA7D) [MIM:227500]: A hemorrhagic disease with variable presentation. The clinical picture can be very severe, with the early occurrence of intracerebral hemorrhages or repeated hemarthroses, or, in contrast, moderate with cutaneous-mucosal hemorrhages (epistaxis, menorrhagia) or hemorrhages provoked by a surgical intervention. Finally, numerous subjects are comple…	3486420; 3037537; 16292673; 15057823; 15489334; 3264725; 8043443; 2511201; 2129367; 1904059; 9023546; 19167329; 21949356; 8598903; 9925787; 9692950; 2070047; 1634227; 8364544; 8242057; 8204879; 7860081; 7981691; 7974346; 8652821; 8844208; 8940045; 8883260; 9414278; 9576180; 9452082; 10391209; 11091194; 11129332; 10862079; 10984565; 12472587; 14717781; 19751712; 18976247; 19432927; 21206266; 21372…
P08887	1	rs4129267	0.594582	IL6R	Interleukin-6 receptor subunit alpha (IL-6 receptor subunit alpha) (IL-6R subunit alpha) (IL-6R-alpha) (IL-6RA) (IL-6R 1) (Membrane glycoprotein 80) (gp80) (CD antigen CD126) [Cleaved into: Soluble interleukin-6 receptor subunit alpha (sIL6R)]	DISEASE: Hyper-IgE recurrent infection syndrome 5, autosomal recessive (HIES5) [MIM:618944]: An immunologic disorder characterized by recurrent sinopulmonary and deep skin infections, mostly caused by bacteria, including H. influenza and Staphylococcus aureus. Additional features include asthma, atopic dermatitis, and impaired inflammatory responses during infection. Disease onset is in early inf…	3136546; 1872801; 14702039; 16710414; 15489334; 8056053; 10066782; 2529343; 8467812; 11017875; 12794819; 16270750; 21990364; 26876177; 28265003; 28060820; 30995492; 12461182; 12829785; 17357077; 31235509
P08949	1	rs12912342	0.0120537	NMB	Neuromedin-B [Cleaved into: Neuromedin-B-32; Neuromedin-B]	NA	2458345; 16572171; 15489334; 10544247
P09238	3	rs17860955 rs35054791 rs55930209	0.0555898	MMP10	Stromelysin-2 (SL-2) (EC 3.4.24.22) (Matrix metalloproteinase-10) (MMP-10) (Transin-2)	NA	2844164; 14702039; 15489334; 15095982; 16959974
P09326	1	rs114547897	0.0233166	CD48	CD48 antigen (B-lymphocyte activation marker BLAST-1) (BCM1 surface antigen) (Leukocyte antigen MEM-102) (SLAM family member 2) (SLAMF2) (Signaling lymphocytic activation molecule 2) (TCT.1) (CD antigen CD48)	NA	1999351; 1999350; 2828034; 16710414; 15489334; 1847502; 1827826; 9418191; 9041467; 9893294; 9841922; 12007789; 19349973; 19494291; 27249817;
P09341	1	rs78716942	0.002592	CXCL1	Growth-regulated alpha protein (C-X-C motif chemokine 1) (GRO-alpha(1-73)) (Melanoma growth stimulatory activity) (MGSA) (Neutrophil-activating protein 3) (NAP-3) [Cleaved into: GRO-alpha(4-73); GRO-alpha(5-73); GRO-alpha(6-73)]	NA	2890161; 2970963; 2129556; 15489334; 10095777; 2182761; 2655583; 1755384; 15340161; 2670560; 8397104; 8089846; 7806518
P09466	1	rs9409964	0.0729912	PAEP	Glycodelin (GD) (Placental protein 14) (PP14) (Pregnancy-associated endometrial alpha-2 globulin) (PAEG) (PEG) (Progestagen-associated endometrial protein) (Progesterone-associated endometrial protein) (Zona-binding inhibitory factor-1) (ZIF-1)	NA	3194393; 2206398; 2006183; 17974005; 15164053; 15489334; 3667877; 3569148; 11278680; 12672671; 7531163; 7592613; 8943270; 9239694; 9918684; 15883155; 17192260; 25422905
P09564	1	rs116473040	0.0795419	CD7	T-cell antigen CD7 (GP40) (T-cell leukemia antigen) (T-cell surface antigen Leu-9) (TP41) (CD antigen CD7)	NA	3501369; 1703303; 15489334; 1711009; 2479685; 10652336; 19159218; 19349973; 19690332
P09603	1	rs11579145	0.0161741	CSF1	Macrophage colony-stimulating factor 1 (CSF-1) (M-CSF) (MCSF) (Lanimostim) [Cleaved into: Processed macrophage colony-stimulating factor 1]	DISEASE: Note=Aberrant expression of CSF1 or CSF1R can promote cancer cell proliferation, invasion and formation of metastases. Overexpression of CSF1 or CSF1R is observed in a significant percentage of breast, ovarian, prostate, and endometrial cancers.; DISEASE: Note=Aberrant expression of CSF1 or CSF1R may play a role in inflammatory diseases, such as rheumatoid arthritis, glomerulonephritis, …	2996129; 3493529; 2460758; 2660794; 14702039; 16710414; 15489334; 3500041; 1791839; 8262907; 3498652; 3259875; 3039346; 3264877; 1531650; 8422357; 15519852; 16337366; 18687298; 19934330; 20829061; 20504948; 22171320; 23186163; 23234360; 26091039; 1455231
P09619	1	rs3756309	0.106512	PDGFRB	Platelet-derived growth factor receptor beta (PDGF-R-beta) (PDGFR-beta) (EC 2.7.10.1) (Beta platelet-derived growth factor receptor) (Beta-type platelet-derived growth factor receptor) (CD140 antigen-like family member B) (Platelet-derived growth factor receptor 1) (PDGFR-1) (CD antigen CD140b)	DISEASE: Note=A chromosomal aberration involving PDGFRB is found in a form of chronic myelomonocytic leukemia (CMML). Translocation t(5;12)(q33;p13) with EVT6/TEL. It is characterized by abnormal clonal myeloid proliferation and by progression to acute myelogenous leukemia (AML).; DISEASE: Myeloproliferative disorder chronic with eosinophilia (MPE) [MIM:131440]: A hematologic disorder characteriz…	2835772; 2850496; 18593464; 15372022; 15489334; 9285559; 21938754; 2846185; 15340161; 2550144; 2554309; 1653029; 1709159; 1846866; 1314164; 1396585; 1313434; 1375321; 7685273; 7679113; 7691811; 7692233; 8302579; 8940081; 9373237; 10454568; 9989826; 10821867; 10805725; 11297552; 11331881; 12181402; 12907457; 15087372; 15492236; 14966296; 15902258; 17620338; 21098708; 20494825; 20529858; 21733313; …
P09668	1	rs142283210	0.0243429	CTSH	Pro-cathepsin H [Cleaved into: Cathepsin H mini chain; Cathepsin H (EC 3.4.22.16); Cathepsin H heavy chain; Cathepsin H light chain]	NA	2587265; 11796715; 14702039; 16572171; 15489334; 2849458; 3342889; 19159218; 21269460; 24275569; 25944712; 16959974
P10144	1	rs2273844	0.00961016	GZMB	Granzyme B (EC 3.4.21.79) (C11) (CTLA-1) (Cathepsin G-like 1) (CTSGL1) (Cytotoxic T-lymphocyte proteinase 2) (Lymphocyte protease) (Fragmentin-2) (Granzyme-2) (Human lymphocyte protein) (HLP) (SECT) (T-cell serine protease 1-3E)	NA	2953813; 3258865; 3261871; 2788607; 2365998; 2332171; 12508121; 15489334; 2323780; 3262682; 3263427; 8258716; 1985927; 15340161; 9852092; 20038786; 24088571; 32188940; 31953257; 11209755; 11325591; 12721789
P10153	1	rs7142386	0.0345401	RNASE2	Non-secretory ribonuclease (EC 4.6.1.18) (Eosinophil-derived neurotoxin) (RNase UpI-2) (Ribonuclease 2) (RNase 2) (Ribonuclease US)	NA	2591744; 2745977; 2734298; 2387583; 11102386; 15489334; 3166997; 3458170; 3926759; 3182786; 1587793; 8471426; 7947762; 7547911; 9450956; 12578357; 12855582; 18694936; 24275569; 25944712; 8759319; 11154698; 15755456; 16401072
P10253	1	rs12450199	0.0621959	GAA	Lysosomal alpha-glucosidase (EC 3.2.1.20) (Acid maltase) (Aglucosidase alfa) [Cleaved into: 76 kDa lysosomal alpha-glucosidase; 70 kDa lysosomal alpha-glucosidase]	DISEASE: Glycogen storage disease 2 (GSD2) [MIM:232300]: A metabolic disorder with a broad clinical spectrum. The severe infantile form, or Pompe disease, presents at birth with massive accumulation of glycogen in muscle, heart and liver. Cardiomyopathy and muscular hypotonia are the cardinal features of this form whose life expectancy is less than two years. The juvenile and adult forms present …	3049072; 2268276; 2111708; 16625196; 15489334; 7695647; 1856189; 8435067; 12754519; 7603530; 16335952; 17897319; 19159218; 21269460; 24275569; 25944712; 29061980; 2203258; 1652892; 1898413; 8401535; 8094613; 1684505; 8486380; 7866409; 7981676; 7881422; 7717400; 8912788; 8834250; 9535769; 9660056; 9521422; 10206684; 10737124; 10189220; 10338092; 11071489; 11738358; 12923862; 12601120; 14643388; 14…
P10451	1	rs2126651	0.0420156	SPP1	Osteopontin (Bone sialoprotein 1) (Nephropontin) (Secreted phosphoprotein 1) (SPP-1) (Urinary stone protein) (Uropontin)	NA	2726470; 1974876; 1729712; 7665163; 7945249; 7837791; 14702039; 16303743; 15815621; 15489334; 1575754; 2736258; 15869464; 16807684; 21406692; 22582013; 23234360; 24275569; 26091039
P10643	3	rs10473230 rs429017 rs7713972	0.169346	C7	Complement component C7	DISEASE: Complement component 7 deficiency (C7D) [MIM:610102]: A rare defect of the complement classical pathway associated with susceptibility to severe recurrent infections, predominantly by Neisseria gonorrhoeae or Neisseria meningitidis. {ECO:0000269|PubMed:8871666, ECO:0000269|PubMed:9218625, ECO:0000269|PubMed:9856499}. Note=Disease susceptibility is associated with variants affecting the g…	3335508; 14702039; 15489334; 7730625; 10551839; 14760718; 16335952; 19139490; 22171320; 19419965; 8871666; 9218625; 9856499; 22028381
P10746	1	rs2027515	0.0354346	UROS	Uroporphyrinogen-III synthase (UROIIIS) (UROS) (EC 4.2.1.75) (Hydroxymethylbilane hydrolyase [cyclizing]) (Uroporphyrinogen-III cosynthase)	DISEASE: Congenital erythropoietic porphyria (CEP) [MIM:263700]: Porphyrias are inherited defects in the biosynthesis of heme, resulting in the accumulation and increased excretion of porphyrins or porphyrin precursors. They are classified as erythropoietic or hepatic, depending on whether the enzyme deficiency occurs in red blood cells or in the liver. The manifestations of CEP are heterogeneous…	3174619; 11112350; 14702039; 15164054; 15489334; 8829650; 11689424; 2331520; 1733834; 1737856; 7860775; 8655129; 9188670; 9834209; 9803266; 11121156; 12060141; 15304101; 21653323; 22350154
P10768	1	rs6561333	0.0592459	ESD	S-formylglutathione hydrolase (FGH) (EC 3.1.2.12) (Esterase D) (Methylumbelliferyl-acetate deacetylase) (EC 3.1.1.56)	NA	3462698; 3164702; 10931946; 15057823; 15489334; 3462714; 4768551; 3770744; 19608861; 21269460; 24275569; 25944712; 19126594; 7907313; 12721789
P11226	2	rs11003118 rs2506	0.385185	MBL2	Mannose-binding protein C (MBP-C) (Collectin-1) (MBP1) (Mannan-binding protein) (Mannose-binding lectin)	NA	2450948; 2477486; 2590164; 9743385; 15489334; 12175909; 7982896; 9087411; 14515269; 15145932; 16116208; 18006063; 23460739; 24275569; 29563915; 7634089; 1675710; 1304173; 1303250; 10447262; 15994813; 21695215
P11310	1	rs145024038	0.110689	ACADM	Medium-chain specific acyl-CoA dehydrogenase, mitochondrial (MCAD) (EC 1.3.8.7) (Medium chain acyl-CoA dehydrogenase) (MCADH)	DISEASE: Acyl-CoA dehydrogenase medium-chain deficiency (ACADMD) [MIM:201450]: An inborn error of mitochondrial fatty acid beta-oxidation which causes fasting hypoglycemia, hepatic dysfunction and encephalopathy, often resulting in death in infancy. {ECO:0000269|PubMed:10767181, ECO:0000269|PubMed:11349232, ECO:0000269|PubMed:11409868, ECO:0000269|PubMed:11486912, ECO:0000269|PubMed:1363805, ECO:…	3035565; 1731887; 14702039; 16710414; 15489334; 2393404; 1970566; 8823175; 16020546; 19608861; 21269460; 21237683; 24121500; 24275569; 25416781; 25944712; 8823176; 15159392; 15975918; 1363805; 2394825; 2251268; 1684086; 1902818; 1671131; 8198141; 7603790; 7929823; 9158144; 9882619; 10767181; 11349232; 11409868; 11486912; 16959974
P11717	3	rs12202350 rs2297363 rs600324	0.346788	IGF2R	Cation-independent mannose-6-phosphate receptor (CI Man-6-P receptor) (CI-MPR) (M6PR) (300 kDa mannose 6-phosphate receptor) (MPR 300) (Insulin-like growth factor 2 receptor) (Insulin-like growth factor II receptor) (IGF-II receptor) (M6P/IGF2 receptor) (M6P/IGF2R) (CD antigen CD222)	NA	2957598; 2963003; 9892739; 14574404; 10900005; 11387475; 12754519; 17081983; 17487921; 18220336; 19367720; 18691976; 18669648; 18318008; 18817523; 19413330; 19159218; 19369195; 19690332; 19608861; 20068231; 21269460; 21406692; 23186163; 24275569; 25944712; 18046459
P12109	1	rs2150458	0.0436687	COL6A1	Collagen alpha-1(VI) chain	DISEASE: Bethlem myopathy 1 (BTHLM1) [MIM:158810]: A benign proximal myopathy characterized by early childhood onset and joint contractures most frequently affecting the elbows and ankles. {ECO:0000269|PubMed:11865138, ECO:0000269|PubMed:15689448, ECO:0000269|PubMed:15955946, ECO:0000269|PubMed:8782832}. Note=The disease is caused by variants affecting the gene represented in this entry.; DISEASE…	2551668; 15489334; 8168508; 9107679; 6852033; 3198591; 1765372; 3665927; 3348212; 19159218; 21269460; 22905912; 24275569; 8782832; 11865138; 16130093; 15689448; 15955946; 17785674; 30345904
P12259	1	rs6678795	0.0114443	F5	Coagulation factor V (Activated protein C cofactor) (Proaccelerin, labile factor) [Cleaved into: Coagulation factor V heavy chain; Coagulation factor V light chain]	DISEASE: Factor V deficiency (FA5D) [MIM:227400]: A blood coagulation disorder leading to a hemorrhagic diathesis known as parahemophilia. {ECO:0000269|PubMed:10942390, ECO:0000269|PubMed:12393490}. Note=The disease is caused by variants affecting the gene represented in this entry.; DISEASE: Thrombophilia due to activated protein C resistance (THPH2) [MIM:188055]: A hemostatic disorder due to de…	3110773; 1567832; 16710414; 14702039; 2827731; 11758222; 3092220; 8454869; 6323392; 6490642; 2844223; 8204629; 2168225; 7989361; 8665956; 9556620; 11018168; 15140131; 16335952; 16263699; 18088087; 19690332; 26091039; 10586886; 7874144; 8164741; 8713778; 9245936; 9454741; 9454742; 9746807; 10391209; 10942390; 11435304; 11858490; 12393490; 14617013; 15534175; 14695241; 16959974
P12272	1	rs10843115	0.0137116	PTHLH	Parathyroid hormone-related protein (PTH-rP) (PTHrP) (Parathyroid hormone-like protein) (PLP) [Cleaved into: PTHrP[1-36]; PTHrP[38-94]; Osteostatin (PTHrP[107-139])]	DISEASE: Brachydactyly E2 (BDE2) [MIM:613382]: A form of brachydactyly. Brachydactyly defines a group of inherited malformations characterized by shortening of the digits due to abnormal development of the phalanges and/or the metacarpals. Brachydactyly type E is characterized by shortening of the fingers mainly in the metacarpals and metatarsals. Wide variability in the number of digits affected…	3616618; 2829195; 2708388; 3290897; 15489334; 2744490; 2885845; 2928340; 1915066; 1954916; 9144344; 9048639; 12852260; 11401507; 12538599; 20637541; 10050767; 12504010; 19674967; 16959974; 20170896
P12544	1	rs143235379	0.0178375	GZMA	Granzyme A (EC 3.4.21.78) (CTL tryptase) (Cytotoxic T-lymphocyte proteinase 1) (Fragmentin-1) (Granzyme-1) (Hanukkah factor) (H factor) (HF)	NA	3257574; 15372022; 15489334; 17180578; 3047119; 3262682; 3263427; 11555662; 12628186; 12524539; 16818237; 19159218; 20038786; 32299851; 3237717; 12819769; 12819770
P12724	2	rs147307766 rs2771316	0.0380027	RNASE3	Eosinophil cationic protein (ECP) (EC 3.1.27.-) (Ribonuclease 3) (RNase 3)	NA	2473157; 2387583; 2745977; 11102386; 12508121; 15489334; 3458170; 2501794; 18694936; 19450231; 20690710; 25944712; 10606511; 10903870; 12356310
P12821	1	rs4344	0.169944	ACE	Angiotensin-converting enzyme (ACE) (EC 3.2.1.-) (EC 3.4.15.1) (Dipeptidyl carboxypeptidase I) (Kininase II) (CD antigen CD143) [Cleaved into: Angiotensin-converting enzyme, soluble form]	DISEASE: Ischemic stroke (ISCHSTR) [MIM:601367]: A stroke is an acute neurologic event leading to death of neural tissue of the brain and resulting in loss of motor, sensory and/or cognitive function. Ischemic strokes, resulting from vascular occlusion, is considered to be a highly complex disease consisting of a group of heterogeneous disorders with multiple genetic and environmental risk factor…	2849100; 2547653; 2554286; 10319862; 14702039; 16625196; 2558109; 9642152; 1649623; 8755737; 9013598; 10769174; 10969042; 10924499; 11076943; 12386153; 12459472; 12542396; 15151696; 15671045; 16335952; 19159218; 21269460; 12540854; 15236580; 16476442; 10099885; 10391210; 11551873; 14694062; 15534175; 15277638; 16116425; 25787250
P13236	1	rs211997	0.00786432	CCL4	C-C motif chemokine 4 (G-26 T-lymphocyte-secreted protein) (HC21) (Lymphocyte activation gene 1 protein) (LAG-1) (MIP-1-beta(1-69)) (Macrophage inflammatory protein 1-beta) (MIP-1-beta) (PAT 744) (Protein H400) (SIS-gamma) (Small-inducible cytokine A4) (T-cell activation protein 2) (ACT-2) [Cleaved into: MIP-1-beta(3-69)]	NA	2462251; 2521882; 2521353; 2247088; 2568930; 1894635; 15843566; 16625196; 15489334; 2809212; 9521068; 8525373; 10540332; 12070155; 12401480; 8134838
P13501	1	rs78655848	0.0680316	CCL5	C-C motif chemokine 5 (EoCP) (Eosinophil chemotactic cytokine) (SIS-delta) (Small-inducible cytokine A5) (T cell-specific protein P228) (TCP228) (T-cell-specific protein RANTES) [Cleaved into: RANTES(3-68); RANTES(4-68)]	NA	2456327; 10213461; 16791620; 15489334; 1380064; 7524281; 8525373; 9516414; 15923218; 17001303; 16963625; 23979485; 25266725; 23765988; 7537088; 7542919; 9889151;
P13591	1	rs11214489	0.0403228	NCAM1	Neural cell adhesion molecule 1 (N-CAM-1) (NCAM-1) (CD antigen CD56)	NA	3253057; 1710251; 8075973; 14702039; 15489334; 1339414; 2887295; 3203385; 9696812; 16335952; 24275569; 32753727
P13726	1	rs11589759	0.0152669	F3	Tissue factor (TF) (Coagulation factor III) (Thromboplastin) (CD antigen CD142)	NA	2823875; 3297348; 3037536; 3424286; 2719931; 12652293; 16710414; 15489334; 3166978; 19168442; 20634491; 21269460; 8086403; 8609606; 8598903; 9925787
P13987	1	rs2273121	0.0493505	CD59	CD59 glycoprotein (1F5 antigen) (20 kDa homologous restriction factor) (HRF-20) (HRF20) (MAC-inhibitory protein) (MAC-IP) (MEM43 antigen) (Membrane attack complex inhibition factor) (MACIF) (Membrane inhibitor of reactive lysis) (MIRL) (Protectin) (CD antigen CD59)	DISEASE: Hemolytic anemia, CD59-mediated, with or without polyneuropathy (HACD59) [MIM:612300]: An autosomal recessive disorder characterized by infantile onset of chronic hemolysis and a relapsing-remitting polyneuropathy, often exacerbated by infection, and manifested as hypotonia, limb muscle weakness, and hyporeflexia. {ECO:0000269|PubMed:1382994, ECO:0000269|PubMed:23149847}. Note=The diseas…	2475570; 1689664; 2475111; 2606909; 1692709; 1381503; 1383553; 16554811; 15489334; 2476718; 8670172; 8276756; 1377690; 9235986; 9053451; 9054419; 10805801; 17566972; 18780401; 21269460; 24275569; 25944712; 7512825; 7520819; 1382994; 23149847
P14151	2	rs3917775 rs4987358	0.109793	SELL	L-selectin (CD62 antigen-like family member L) (Leukocyte adhesion molecule 1) (LAM-1) (Leukocyte surface antigen Leu-8) (Leukocyte-endothelial cell adhesion molecule 1) (LECAM1) (Lymph node homing receptor) (TQ1) (gp90-MEL) (CD antigen CD62L)	NA	2664786; 2473156; 2509939; 2663882; 1692315; 14702039; 16710414; 16335952; 12403782; 12736247; 18606703; 19349973; 7488174; 28489325; 28011641
P14210	1	rs5745695	0.0137422	HGF	Hepatocyte growth factor (Hepatopoietin-A) (Scatter factor) (SF) [Cleaved into: Hepatocyte growth factor alpha chain; Hepatocyte growth factor beta chain]	DISEASE: Deafness, autosomal recessive, 39 (DFNB39) [MIM:608265]: A form of profound prelingual sensorineural hearing loss. Sensorineural deafness results from damage to the neural receptors of the inner ear, the nerve pathways to the brain, or the area of the brain that receives sound information. {ECO:0000269|PubMed:19576567}. Note=The disease is caused by variants affecting the gene represente…	2528952; 2531289; 2145836; 1831432; 1826653; 1824873; 1831266; 1720571; 1280830; 8662798; 12853948; 12690205; 15489334; 1832556; 1826837; 1482348; 1321034; 19576567; 22242148; 9493272; 9817840; 15167892; 20624990
P14543	1	rs72765466	0.0188513	NID1	Nidogen-1 (NID-1) (Entactin)	NA	2574658; 7557988; 16710414; 15489334; 1906509; 2471408; 16574105; 24275569; 16959974
P14550	1	rs6662572	0.0412944	AKR1A1	Aldo-keto reductase family 1 member A1 (EC 1.1.1.2) (EC 1.1.1.372) (EC 1.1.1.54) (Alcohol dehydrogenase [NADP(+)]) (Aldehyde reductase) (Glucuronate reductase) (EC 1.1.1.19) (Glucuronolactone reductase) (EC 1.1.1.20)	NA	2498333; 10393438; 10486210; 14702039; 16710414; 15489334; 3615425; 7669785; 10510318; 11306097; 18276838; 19413330; 21269460; 23186163; 24275569; 25944712; 15299353
P14625	1	rs1165693	0.525315	HSP90B1	Endoplasmin (94 kDa glucose-regulated protein) (GRP-94) (Heat shock protein 90 kDa beta member 1) (Tumor rejection antigen 1) (gp96 homolog)	NA	2377606; 15489334; 2546060; 12665801; 12475965; 12643545; 12754519; 18669648; 20865800; 17081065; 16263699; 18264092; 19159218; 20068231; 21269460; 21406692; 23186163; 23349634; 24275569; 26091039; 25944712; 29192674; 32272059
P14778	1	rs7588201	0.0106656	IL1R1	Interleukin-1 receptor type 1 (IL-1R-1) (IL-1RT-1) (IL-1RT1) (EC 3.2.2.6) (CD121 antigen-like family member A) (Interleukin-1 receptor alpha) (IL-1R-alpha) (Interleukin-1 receptor type I) (p80) (CD antigen CD121a) [Cleaved into: Interleukin-1 receptor type 1, membrane form (mIL-1R1) (mIL-1RI); Interleukin-1 receptor type 1, soluble form (sIL-1R1) (sIL-1RI)]	NA	2532321; 2530587; 15815621; 15489334; 8142597; 7989776; 9371760; 9821957; 10653850; 10671496; 9062193; 9062194; 10903327
P14780	1	rs6094239	0.0173711	MMP9	Matrix metalloproteinase-9 (MMP-9) (EC 3.4.24.35) (92 kDa gelatinase) (92 kDa type IV collagenase) (Gelatinase B) (GELB) [Cleaved into: 67 kDa matrix metalloproteinase-9; 82 kDa matrix metalloproteinase-9]	DISEASE: Intervertebral disc disease (IDD) [MIM:603932]: A common musculo-skeletal disorder caused by degeneration of intervertebral disks of the lumbar spine. It results in low-back pain and unilateral leg pain. {ECO:0000269|PubMed:18455130}. Note=Disease susceptibility is associated with variants affecting the gene represented in this entry.; DISEASE: Metaphyseal anadysplasia 2 (MANDP2) [MIM:61…	2551898; 1653238; 14702039; 11780052; 15489334; 8426746; 1464361; 1653055; 1371271; 1400481; 7669817; 1645657; 1932376; 1480034; 1281792; 7683678; 10644727; 11179305; 12879005; 16512877; 18455130; 19615667; 19893577; 20800577; 20479083; 29328525; 32883094; 12077439; 12051944; 12126625; 10598806
P15086	1	rs13318853	0.0240864	CPB1	Carboxypeptidase B (EC 3.4.17.2) (Pancreas-specific protein) (PASP)	NA	1370825; 9524066; 15489334; 2920728; 12162965
P15090	1	rs77878271	0.00393432	FABP4	Fatty acid-binding protein, adipocyte (Adipocyte lipid-binding protein) (ALBP) (Adipocyte-type fatty acid-binding protein) (A-FABP) (AFABP) (Fatty acid-binding protein 4)	NA	2481498; 15489334; 22905912; 22223895; 24275569; 16959974; 15357969; 17077479
P15559	2	rs145944004 rs77944668	0.198154	NQO1	NAD(P)H dehydrogenase [quinone] 1 (EC 1.6.5.2) (Azoreductase) (DT-diaphorase) (DTD) (Menadione reductase) (NAD(P)H:quinone oxidoreductase 1) (Phylloquinone reductase) (Quinone reductase 1) (QR1)	NA	2843525; 1657151; 14702039; 15616553; 15489334; 21269460; 21636573; 23186163; 28112733; 10543876; 10706635; 11735396; 11587640; 16700548; 1737339; 10447260
P15692	1	rs864430	0.0259687	VEGFA	Vascular endothelial growth factor A (VEGF-A) (Vascular permeability factor) (VPF)	DISEASE: Microvascular complications of diabetes 1 (MVCD1) [MIM:603933]: Pathological conditions that develop in numerous tissues and organs as a consequence of diabetes mellitus. They include diabetic retinopathy, diabetic nephropathy leading to end-stage renal disease, and diabetic neuropathy. Diabetic retinopathy remains the major cause of new-onset blindness among diabetic adults. It is chara…	2479986; 2479987; 1711045; 1791831; 1567395; 9054410; 9878851; 9450968; 10464055; 12124351; 19054851; 14574404; 15489334; 7678805; 15340161; 2584205; 10067980; 11563986; 11427521; 11731620; 11978667; 15520188; 14764596; 15896327; 16489009; 17446437; 22009797; 26503042; 26789244; 25825981; 9207067; 9336848; 9351807; 9922142; 9634701
P15814	1	rs140174	0.0332037	IGLL1	Immunoglobulin lambda-like polypeptide 1 (CD179 antigen-like family member B) (Ig lambda-5) (Immunoglobulin omega polypeptide) (Immunoglobulin-related protein 14.1) (CD antigen CD179b)	DISEASE: Agammaglobulinemia 2, autosomal recessive (AGM2) [MIM:613500]: A primary immunodeficiency characterized by profoundly low or absent serum antibodies and low or absent circulating B cells due to an early block of B-cell development. Affected individuals develop severe infections in the first years of life. {ECO:0000269|PubMed:9419212}. Note=The disease is caused by variants affecting the …	2501791; 1703205; 10591208; 15489334; 2128466; 3003227; 9419212; 17431183
P15848	1	rs672413	0.0617725	ARSB	Arylsulfatase B (ASB) (EC 3.1.6.12) (N-acetylgalactosamine-4-sulfatase) (G4S)	DISEASE: Mucopolysaccharidosis 6 (MPS6) [MIM:253200]: An autosomal recessive lysosomal storage disease characterized by intracellular accumulation of dermatan sulfate. Clinical features can include abnormal growth, short stature, stiff joints, skeletal malformations, corneal clouding, hepatosplenomegaly, and cardiac abnormalities. A wide variation in clinical severity is observed. {ECO:0000269|Pu…	2303452; 1968043; 7687847; 14702039; 15372022; 15489334; 1930244; 1390929; 7628016; 15146462; 19306108; 19159218; 25944712; 9032078; 1718978; 1550123; 8116615; 8125475; 8541342; 8651289; 10206678; 9582121; 10036316; 10738004; 11802522; 14974081; 19259130
P16035	1	rs2376999	0.0358338	TIMP2	Metalloproteinase inhibitor 2 (CSC-21K) (Tissue inhibitor of metalloproteinases 2) (TIMP-2)	NA	2380196; 2157214; 8810321; 15489334; 2793861; 1480041; 2554304; 1730286; 8112602; 1655733; 11710594; 7918391; 9705310; 9837731; 12032297; 24073280
P16083	1	rs28383634	0.0413702	NQO2	Ribosyldihydronicotinamide dehydrogenase [quinone] (EC 1.10.5.1) (NRH dehydrogenase [quinone] 2) (NRH:quinone oxidoreductase 2) (Quinone reductase 2) (QR2)	NA	1691923; 8182056; 14702039; 14574404; 15489334; 9367528; 9050836; 15078100; 19369195; 21269460; 24275569; 10433694; 15350128; 16129418; 18254726; 18579530; 19236722
P16109	1	rs6128	0.0497349	SELP	P-selectin (CD62 antigen-like family member P) (Granule membrane protein 140) (GMP-140) (Leukocyte-endothelial cell adhesion molecule 3) (LECAM3) (Platelet activation dependent granule-external membrane protein) (PADGEM) (CD antigen CD62P)	DISEASE: Ischemic stroke (ISCHSTR) [MIM:601367]: A stroke is an acute neurologic event leading to death of neural tissue of the brain and resulting in loss of motor, sensory and/or cognitive function. Ischemic strokes, resulting from vascular occlusion, is considered to be a highly complex disease consisting of a group of heterogeneous disorders with multiple genetic and environmental risk factor…	2466574; 16710414; 7684381; 7585949; 7585950; 7559387; 11237770; 15769472; 16263699; 18606703; 28011641; 8901515; 7505680; 11081633; 9668170; 10391209; 14681304
P16152	1	rs16993864	0.0635354	CBR1	Carbonyl reductase [NADPH] 1 (EC 1.1.1.184) (15-hydroxyprostaglandin dehydrogenase [NADP(+)]) (EC 1.1.1.196) (EC 1.1.1.197) (20-beta-hydroxysteroid dehydrogenase) (NADPH-dependent carbonyl reductase 1) (Prostaglandin 9-ketoreductase) (PG-9-KR) (Prostaglandin-E(2) 9-reductase) (EC 1.1.1.189) (Short chain dehydrogenase/reductase family 21C member 1)	NA	3141401; 2182121; 1921984; 9740676; 14702039; 10830953; 15489334; 8421682; 7005231; 1597188; 18449627; 19413330; 21269460; 15799708; 17912391; 18826943; 17344335
P16234	1	rs10028020	0.030134	PDGFRA	Platelet-derived growth factor receptor alpha (PDGF-R-alpha) (PDGFR-alpha) (EC 2.7.10.1) (Alpha platelet-derived growth factor receptor) (Alpha-type platelet-derived growth factor receptor) (CD140 antigen-like family member A) (CD140a antigen) (Platelet-derived growth factor alpha receptor) (Platelet-derived growth factor receptor 2) (PDGFR-2) (CD antigen CD140a)	DISEASE: Note=A chromosomal aberration involving PDGFRA is found in some cases of hypereosinophilic syndrome. Interstitial chromosomal deletion del(4)(q12q12) causes the fusion of FIP1L1 and PDGFRA (FIP1L1-PDGFRA). Mutations that cause overexpression and/or constitutive activation of PDGFRA may be a cause of hypereosinophilic syndrome. {ECO:0000269|PubMed:12808148}.; DISEASE: Gastrointestinal str…	2544881; 2536956; 8586421; 14702039; 15815621; 15489334; 12808148; 7896447; 2554309; 2173144; 1709159; 1646396; 7679113; 8188664; 7535778; 8760137; 8617789; 8940081; 8943348; 10733900; 11095946; 10947961; 10734113; 11297552; 14644164; 12660384; 12522257; 15928335; 17141222; 17604334; 20660204; 21224473; 21596750; 20972453; 9739761; 15207817; 17419949; 18483217; 28403202; 11882663; 14699510; 17087…
P16435	1	rs3898649	0.0234034	POR	NADPH--cytochrome P450 reductase (CPR) (P450R) (EC 1.6.2.4)	DISEASE: Antley-Bixler syndrome, with genital anomalies and disordered steroidogenesis (ABS1) [MIM:201750]: A disease characterized by the association of Antley-Bixler syndrome with steroidogenesis defects and abnormal genitalia. Antley-Bixler syndrome is characterized by craniosynostosis, radiohumeral synostosis present from the perinatal period, midface hypoplasia, choanal stenosis or atresia, …	1550342; 12853948; 15489334; 2513880; 21269460; 23186163; 24275569; 25944712; 10048323; 19483672; 21808038; 15264278; 15483095; 15220035; 14758361; 27610946
P16562	2	rs478328 rs9357627	0.212866	CRISP2	Cysteine-rich secretory protein 2 (CRISP-2) (Cancer/testis antigen 36) (CT36) (Testis-specific protein TPX-1)	NA	2613236; 8665901; 14702039; 14574404; 15489334;
P16871	1	rs11957503	0.0888041	IL7R	Interleukin-7 receptor subunit alpha (IL-7 receptor subunit alpha) (IL-7R subunit alpha) (IL-7R-alpha) (IL-7RA) (CDw127) (CD antigen CD127)	DISEASE: Severe combined immunodeficiency autosomal recessive T-cell-negative/B-cell-positive/NK-cell-positive (T(-)B(+)NK(+) SCID) [MIM:608971]: A form of severe combined immunodeficiency (SCID), a genetically and clinically heterogeneous group of rare congenital disorders characterized by impairment of both humoral and cell-mediated immunity, leukopenia, and low or absent antibody levels. Patie…	2317865; 2038316; 9843216; 14702039; 15372022; 15489334; 19141282; 11023514; 17660817
P17213	1	rs4287822	0.0671893	BPI	Bactericidal permeability-increasing protein (BPI) (CAP 57)	NA	2722846; 7517398; 14702039; 11780052; 15489334; 1937776; 2501794; 3667613; 8812832; 9188532; 10843855
P17538	2	rs117132064 rs7202566	0.356562	CTRB1	Chymotrypsinogen B (EC 3.4.21.1) [Cleaved into: Chymotrypsin B chain A; Chymotrypsin B chain B; Chymotrypsin B chain C]	NA	2917002; 15616553; 15489334
P17813	1	rs4837181	0.0100808	ENG	Endoglin (CD antigen CD105)	DISEASE: Telangiectasia, hereditary hemorrhagic, 1 (HHT1) [MIM:187300]: A multisystemic vascular dysplasia leading to dilation of permanent blood vessels and arteriovenous malformations of skin, mucosa, and viscera. The disease is characterized by recurrent epistaxis and gastro-intestinal hemorrhage. Visceral involvement includes arteriovenous malformations of the lung, liver, and brain. {ECO:000…	8370410; 15164053; 1692830; 7894484; 1326540; 16982625; 17540773; 19159218; 21737454; 22347366; 23300529; 28564608; 9245986; 9157574; 9554745; 10545596; 10982033; 10625079; 15024723; 15712270; 16752392; 16525724; 20414677
P17931	1	rs3742564	0.019032	LGALS3	Galectin-3 (Gal-3) (35 kDa lectin) (Carbohydrate-binding protein 35) (CBP 35) (Galactose-specific lectin 3) (Galactoside-binding protein) (GALBP) (IgE-binding protein) (L-31) (Laminin-binding protein) (Lectin L-29) (Mac-2 antigen)	NA	2261464; 2402511; 2022338; 2009535; 7682704; 9439577; 14702039; 12508121; 15489334; 8253806; 9501082; 15181153; 19594635; 19497882; 19616076; 21269460; 23186163; 24945728; 25944712; 27693506; 32272059; 9582341
P18510	2	rs1530552 rs6734238	0.0351587	IL1RN	Interleukin-1 receptor antagonist protein (IL-1RN) (IL-1ra) (IRAP) (ICIL-1RA) (IL1 inhibitor) (Anakinra)	DISEASE: Microvascular complications of diabetes 4 (MVCD4) [MIM:612628]: Pathological conditions that develop in numerous tissues and organs as a consequence of diabetes mellitus. They include diabetic retinopathy, diabetic nephropathy leading to end-stage renal disease, and diabetic neuropathy. Diabetic retinopathy remains the major cause of new-onset blindness among diabetic adults. It is chara…	2139180; 2137201; 1828896; 1385987; 8992991; 1827201; 7629520; 14702039; 15815621; 15489334; 2137200; 2143761; 9514884; 7989776; 7775431; 11991722; 8786086; 16335952; 19494218; 1534997; 8045306; 8175703; 7867645; 9062194; 18987736
P19224	1	rs34983651	0.0399348	UGT1A6	UDP-glucuronosyltransferase 1-6 (UDPGT 1-6) (UGT1*6) (UGT1-06) (UGT1.6) (EC 2.4.1.17) (Phenol-metabolizing UDP-glucuronosyltransferase) (UDP-glucuronosyltransferase 1-F) (UGT-1F) (UGT1F) (UDP-glucuronosyltransferase 1A6)	NA	1339448; 3141926; 11434514; 15815621; 15489334; 9466822; 18004212; 20610558; 24275569; 9429234; 15284531; 19204906
P19801	2	rs10452848 rs6464103	0.481569	AOC1	Amiloride-sensitive amine oxidase [copper-containing] (DAO) (Diamine oxidase) (EC 1.4.3.22) (Amiloride-binding protein 1) (Amine oxidase copper domain-containing protein 1) (Histaminase) (Kidney amine oxidase) (KAO)	NA	2217167; 8182053; 8595053; 12853948; 15489334; 8144586; 19764817
P19835	2	rs45487303 rs8193016	0.0665577	CEL	Bile salt-activated lipase (BAL) (EC 3.1.1.13) (EC 3.1.1.3) (EC 3.1.1.6) (Bile salt-stimulated lipase) (BSSL) (Bucelipase) (Carboxyl ester lipase) (Cholesterol esterase) (Pancreatic lysophospholipase) (Sterol esterase)	DISEASE: Maturity-onset diabetes of the young 8 with exocrine dysfunction (MODY8) [MIM:609812]: An autosomal dominant form of diabetes characterized by a primary defect in insulin secretion, exocrine pancreatic dysfunction, altered pancreatic morphology, recurrent abdominal pain, and fecal elastase deficiency. Disease onset is at less than 25 years of age. {ECO:0000269|PubMed:16369531}. Note=The …	1698625; 2265692; 1988041; 1639390; 7578248; 9530636; 15164053; 8471055; 1991511; 7654718; 10024660; 10220579; 11834744; 12166660; 16369531; 19760265; 21784842; 27509211; 27650499; 11045623
P19883	1	rs62370480	0.003432	FST	Follistatin (FS) (Activin-binding protein)	NA	3380788; 19054851; 15489334; 15340161; 15472207; 31215115; 16198295; 17409095; 19644449; 28257634
P19957	1	rs16989763	0.0442906	PI3	Elafin (Elastase-specific inhibitor) (ESI) (Peptidase inhibitor 3) (PI-3) (Protease inhibitor WAP3) (Skin-derived antileukoproteinase) (SKALP) (WAP four-disulfide core domain protein 14)	NA	1339270; 7685029; 8476637; 11780052; 15489334; 2394696; 2039600; 1536690; 2001428; 8794736; 9171290; 29483648
P19971	1	rs131798	0.0146048	TYMP	Thymidine phosphorylase (TP) (EC 2.4.2.4) (Gliostatin) (Platelet-derived endothelial cell growth factor) (PD-ECGF) (TdRPase)	DISEASE: Mitochondrial DNA depletion syndrome 1, MNGIE type (MTDPS1) [MIM:603041]: A multisystem disease associated with mitochondrial dysfunction. It is clinically characterized by onset between the second and fifth decades of life, ptosis, progressive external ophthalmoplegia, gastrointestinal dysmotility (often pseudoobstruction), diffuse leukoencephalopathy, cachexia, peripheral neuropathy, a…	2467210; 1580101; 10591208; 15489334; 1570012; 1400349; 1590793; 21269460; 24275569; 14725767; 16803458; 19555658; 9924029; 12177387
P20062	2	rs12485165 rs4820885	0.452316	TCN2	Transcobalamin-2 (TC-2) (Transcobalamin II) (TC II) (TCII)	DISEASE: Transcobalamin II deficiency (TCN2 deficiency) [MIM:275350]: Results in various forms of anemia. Note=The disease is caused by variants affecting the gene represented in this entry.	1708393; 8439564; 7742531; 15461802; 10591208; 15489334; 3782074; 8443384; 16537422; 27411955; 11159542
P20138	1	rs10421385	0.0726008	CD33	Myeloid cell surface antigen CD33 (Sialic acid-binding Ig-like lectin 3) (Siglec-3) (gp67) (CD antigen CD33)	NA	3139766; 11943481; 16380601; 14702039; 15057824; 15489334; 7718872; 8702538; 10556798; 10206955; 10611343; 10887109; 11320212; 15597323; 28325905; 28747436;
P20155	1	rs11941335	0.0412765	SPINK2	Serine protease inhibitor Kazal-type 2 (Acrosin-trypsin inhibitor) (Epididymis tissue protein Li 172) (HUSI-II)	DISEASE: Spermatogenic failure 29 (SPGF29) [MIM:618091]: An autosomal recessive infertility disorder caused by spermatogenesis defects that result in non-obstructive azoospermia or oligozoospermia. When produced, spermatozoa are immotile and have abnormal morphology, primarily defects of the acrosome and head-neck junction. {ECO:0000269|PubMed:28554943}. Note=The disease is caused by variants aff…	1704312; 8428671; 20736409; 14702039; 15489334; 2226783; 19422058; 28554943
P20333	1	rs5746017	0.017882	TNFRSF1B	Tumor necrosis factor receptor superfamily member 1B (Tumor necrosis factor receptor 2) (TNF-R2) (Tumor necrosis factor receptor type II) (TNF-RII) (TNFR-II) (p75) (p80 TNF-alpha receptor) (CD antigen CD120b) (Etanercept) [Cleaved into: Tumor necrosis factor receptor superfamily member 1b, membrane form; Tumor necrosis factor-binding protein 2 (TBP-2) (TBPII)]	NA	2172983; 2160731; 8661109; 14688072; 16710414; 15489334; 2173696; 8015639; 2153136; 1966549; 2166946; 11197692; 1328224; 8069916; 12370298; 23186163; 25456591; 25609706; 10206649; 11762942; 12161545
P20742	1	rs7311982	0.105398	PZP	Pregnancy zone protein (C3 and PZP-like alpha-2-macroglobulin domain-containing protein 6)	NA	1989698; 16541075; 15489334; 7678727; 1692292; 2476433; 2415522; 2478422; 2692707; 16335952; 19159218; 21269460; 16959974
P21128	1	rs2072117	0.0109187	ENDOU	Uridylate-specific endoribonuclease (EC 4.6.1.-) (Placental protein 11) (PP11) (Protein endoU)	NA	2350438; 14702039; 16541075; 15489334; 1710108; 18936097
P21246	1	rs1431093	0.0234824	PTN	Pleiotrophin (PTN) (Heparin-binding brain mitogen) (HBBM) (Heparin-binding growth factor 8) (HBGF-8) (Heparin-binding growth-associated molecule) (HB-GAM) (Heparin-binding neurite outgrowth-promoting factor) (HBNF) (Heparin-binding neurite outgrowth-promoting factor 1) (HBNF-1) (Osteoblast-specific factor 1) (OSF-1)	NA	1701634; 2270483; 1768439; 1457401; 8484754; 9299545; 14702039; 12690205; 15489334; 2388713; 1733956; 8241100; 8484780; 10706604; 11278720; 16814777; 17681947; 19442624; 19141530; 20873783; 27445335; 30667096; 26896299
P21583	1	rs11608458	0.00225792	KITLG	Kit ligand (Mast cell growth factor) (MGF) (Stem cell factor) (SCF) (c-Kit ligand) [Cleaved into: Soluble KIT ligand (sKITLG)]	DISEASE: Hyperpigmentation with or without hypopigmentation, familial progressive (FPHH) [MIM:145250]: A disorder characterized by hyperpigmented patches in the skin, present in early infancy and increasing in size and number with age. Hyperpigmentation has variable intensity, and sometimes is associated with cafe-au-lait macules and larger hypopigmented ash-leaf macules. {ECO:0000269|PubMed:1937…	2208279; 1724381; 10049787; 14702039; 17974005; 15489334; 1381905; 1379846; 10582791; 15526160; 15625120; 17952075; 24880339; 10880433; 10884405; 17662946; 19375057; 26522471
P21709	1	rs4421280	0.104629	EPHA1	Ephrin type-A receptor 1 (hEpha1) (EC 2.7.10.1) (EPH tyrosine kinase) (EPH tyrosine kinase 1) (Erythropoietin-producing hepatoma receptor) (Tyrosine-protein kinase receptor EPH)	NA	2825356; 10369740; 18593464; 12853948; 12690205; 15489334; 9267020; 17634955; 19118217; 20043122; 20596523; 21406692; 18728013; 17344846; 19369195
P22004	1	rs11607100	0.0150122	BMP6	Bone morphogenetic protein 6 (BMP-6) (VG-1-related protein) (VG-1-R) (VGR-1)	NA	2263636; 14574404; 33021694; 16959974; 17924656; 18070108; 31019025
P22303	1	rs4727469	0.0440029	ACHE	Acetylcholinesterase (AChE) (EC 3.1.1.7)	NA	2263619; 8299725; 14702039; 12853948; 15489334; 11239002; 2714437; 1748670; 1517212; 11985878; 9640563; 11053835; 15526038; 20408548; 23035744; 23679855; 8488842
P22749	1	rs12151621	0.225717	GNLY	Granulysin (Lymphokine LAG-2) (Protein NKG5) (T-cell activation protein 519)	NA	2434598; 2212946; 8423048; 15489334; 10644038; 9756476; 10449094; 12488100
P23280	2	rs6665631 rs72641551	0.115175	CA6	Carbonic anhydrase 6 (EC 4.2.1.1) (Carbonate dehydratase VI) (Carbonic anhydrase VI) (CA-VI) (Salivary carbonic anhydrase) (Secreted carbonic anhydrase)	NA	1899030; 16710414; 17705204; 17314045; 19186056; 19206230; 4628675
P25116	1	rs250727	0.007128	F2R	Proteinase-activated receptor 1 (PAR-1) (Coagulation factor II receptor) (Thrombin receptor)	NA	1672265; 15489334; 7744748; 8955127; 10079109; 18988770; 22659187; 23186163; 10391209; 8136362
P25445	1	rs982764	0.0274239	FAS	Tumor necrosis factor receptor superfamily member 6 (Apo-1 antigen) (Apoptosis-mediating surface antigen FAS) (FASLG receptor) (CD antigen CD95)	DISEASE: Autoimmune lymphoproliferative syndrome 1A (ALPS1A) [MIM:601859]: A disorder of apoptosis that manifests in early childhood and results in the accumulation of autoreactive lymphocytes. It is characterized by non-malignant lymphadenopathy with hepatosplenomegaly, and autoimmune hemolytic anemia, thrombocytopenia and neutropenia. {ECO:0000269|PubMed:10090885, ECO:0000269|PubMed:10340403, E…	1713127; 1375228; 7575433; 7533181; 8598453; 8648105; 17336828; 14702039; 15164054; 15489334; 7538908; 10542291; 10535980; 14759258; 15465831; 18846110; 18691976; 18669648; 19159218; 21109225; 20068231; 21269460; 22171320; 23955153; 24275569; 25301068; 30979585; 8967952; 19118384; 24914971; 7540117; 8929361; 9028321; 9028957; 9322534; 9787134; 9821419; 10090885; 10515860; 10340403; 9927496; 10620…
P25774	1	rs12410394	0.127802	CTSS	Cathepsin S (EC 3.4.22.27)	NA	1373132; 1377692; 8157683; 14702039; 16710414; 15489334; 9524075; 21269460; 24275569; 25944712; 30612035; 9876921; 11856830; 17469812
P25942	1	rs4810485	0.0962	CD40	Tumor necrosis factor receptor superfamily member 5 (B-cell surface antigen CD40) (Bp50) (CD40L receptor) (CDw40) (CD antigen CD40)	DISEASE: Immunodeficiency with hyper-IgM 3 (HIGM3) [MIM:606843]: A rare immunodeficiency syndrome characterized by normal or elevated serum IgM levels with absence of IgG, IgA, and IgE. It results in a profound susceptibility to bacterial infections. {ECO:0000269|PubMed:11675497, ECO:0000269|PubMed:26545377}. Note=The disease is caused by variants affecting the gene represented in this entry.	2475341; 11172023; 11780052; 15489334; 2463309; 15340161; 11676606; 7530216; 7533327; 9718306; 9511754; 9432981; 31331973; 9037712; 9605317; 10984535; 12005438; 11675497; 26545377
P26022	1	rs60515336	0.0040718	PTX3	Pentraxin-related protein PTX3 (Pentaxin-related protein PTX3) (Tumor necrosis factor alpha-induced protein 5) (TNF alpha-induced protein 5) (Tumor necrosis factor-inducible gene 14 protein) (TSG-14)	NA	1429570; 8131794; 7679696; 14702039; 16641997; 15489334; 7523502; 12763682; 18223257
P26927	3	rs13063312 rs9858542 rs9869826	0.843829	MST1	Hepatocyte growth factor-like protein (Macrophage stimulatory protein) (Macrophage-stimulating protein) (MSP) [Cleaved into: Hepatocyte growth factor-like protein alpha chain; Hepatocyte growth factor-like protein beta chain]	DISEASE: Note=MST1 variant Cys-689 may be associated with inflammatory bowel disease (IBD), a chronic, relapsing inflammation of the gastrointestinal tract with a complex etiology. It is unsure whether Cys-689 itself or a variation in linkage disequilibrium with Cys-689 is responsible for the association with IBD. {ECO:0000269|PubMed:19079170, ECO:0000269|PubMed:20228799}.	1655021; 8393443; 16641997; 15489334; 1827141; 9202013; 16335952; 19079170; 19159218; 20228799; 21875933; 22087277; 16279944
P26992	1	rs1571401	0.0208235	CNTFR	Ciliary neurotrophic factor receptor subunit alpha (CNTF receptor subunit alpha) (CNTFR-alpha)	NA	1648265; 7774913; 15164053; 15489334; 19386761; 26858303; 12707266
P27930	2	rs2310170 rs78423067	0.103892	IL1R2	Interleukin-1 receptor type 2 (IL-1R-2) (IL-1RT-2) (IL-1RT2) (CD121 antigen-like family member B) (CDw121b) (IL-1 type II receptor) (Interleukin-1 receptor beta) (IL-1R-beta) (Interleukin-1 receptor type II) (CD antigen CD121b) [Cleaved into: Interleukin-1 receptor type 2, membrane form (mIL-1R2) (mIL-1RII); Interleukin-1 receptor type 2, soluble form (sIL-1R2) (sIL-1RII)]	NA	1833184; 8702856; 15815621; 15489334; 7989776; 7878046; 9395521; 9862719; 10975853; 12530978; 20802483
P29120	1	rs1820177	0.369764	PCSK1	Neuroendocrine convertase 1 (NEC 1) (EC 3.4.21.93) (Prohormone convertase 1) (Proprotein convertase 1) (PC1)	DISEASE: Proprotein convertase 1 deficiency (PC1 deficiency) [MIM:600955]: Characterized by obesity, hypogonadism, hypoadrenalism, reactive hypoglycemia as well as marked small-intestinal absorptive dysfunction It is due to impaired processing of prohormones. {ECO:0000269|PubMed:14617756, ECO:0000269|PubMed:17595246, ECO:0000269|PubMed:9207799}. Note=The disease is caused by variants affecting th…	1547893; 1605851; 8666140; 14702039; 15372022; 7797529; 23234360; 9207799; 10391209; 14617756; 17595246; 18604207
P29279	1	rs9388953	0.0414896	CCN2	CCN family member 2 (Cellular communication network factor 2) (Connective tissue growth factor) (Hypertrophic chondrocyte-specific protein 24) (Insulin-like growth factor-binding protein 8) (IBP-8) (IGF-binding protein 8) (IGFBP-8)	NA	1654338; 1293144; 9054739; 14574404; 1756408; 10614647; 12553878; 30232710
P29323	1	rs6687487	0.0408956	EPHB2	Ephrin type-B receptor 2 (EC 2.7.10.1) (Developmentally-regulated Eph-related tyrosine kinase) (ELK-related tyrosine kinase) (EPH tyrosine kinase 3) (EPH-like kinase 5) (EK5) (hEK5) (Renal carcinoma antigen NY-REN-47) (Tyrosine-protein kinase TYRO5) (Tyrosine-protein kinase receptor EPH-3) [Cleaved into: EphB2/CTF1; EphB2/CTF2]	DISEASE: Prostate cancer (PC) [MIM:176807]: A malignancy originating in tissues of the prostate. Most prostate cancers are adenocarcinomas that develop in the acini of the prostatic ducts. Other rare histopathologic types of prostate cancer that occur in approximately 5% of patients include small cell carcinoma, mucinous carcinoma, prostatic ductal carcinoma, transitional cell carcinoma, squamous…	8033077; 8589679; 9696046; 16710414; 7898931; 7601466; 7688222; 1648701; 9267020; 10508479; 18691976; 19369195; 28931592; 9933164; 17897949; 15300251; 16155194; 17344846; 30213874
P29460	1	rs2901313	0.0975847	IL12B	Interleukin-12 subunit beta (IL-12B) (Cytotoxic lymphocyte maturation factor 40 kDa subunit) (CLMF p40) (IL-12 subunit p40) (NK cell stimulatory factor chain 2) (NKSF2)	DISEASE: Immunodeficiency 29 (IMD29) [MIM:614890]: A form of Mendelian susceptibility to mycobacterial disease, a rare condition caused by impairment of interferon-gamma mediated immunity. It is characterized by predisposition to illness caused by moderately virulent mycobacterial species, such as Bacillus Calmette-Guerin (BCG) vaccine, environmental non-tuberculous mycobacteria, and by the more …	1674604; 1673147; 11197695; 15489334; 2204066; 2070420; 7836910; 10207176; 9854038; 11114383; 11753820; 17587057; 18800148; 10899108; 18708069; 18680750
P29622	1	rs10149354	0.10459	SERPINA4	Kallistatin (Kallikrein inhibitor) (Peptidase inhibitor 4) (PI-4) (Serpin A4)	NA	8227002; 7835886; 15489334; 1334488; 12754519; 16335952; 19139490
P30041	1	rs6671141	0.0434951	PRDX6	Peroxiredoxin-6 (EC 1.11.1.27) (1-Cys peroxiredoxin) (1-Cys PRX) (24 kDa protein) (Acidic calcium-independent phospholipase A2) (aiPLA2) (EC 3.1.1.4) (Antioxidant protein 2) (Glutathione-dependent peroxiredoxin) (Liver 2D page spot 40) (Lysophosphatidylcholine acyltransferase 5) (LPC acyltransferase 5) (LPCAT-5) (Lyso-PC acyltransferase 5) (EC 2.3.1.23) (Non-selenium glutathione peroxidase) (NSGP…	NA	8999971; 9050990; 7788527; 14702039; 16710414; 15489334; 12665801; 1286669; 8313871; 9497358; 10893423; 12059788; 16186110; 15592455; 18669648; 19188445; 19608861; 20068231; 21269460; 20716133; 22905912; 22223895; 22814378; 23186163; 24275569; 25944712; 26830860; 9587003; 27353378
P30533	1	rs149867039	0.0522935	LRPAP1	Alpha-2-macroglobulin receptor-associated protein (Alpha-2-MRAP) (Low density lipoprotein receptor-related protein-associated protein 1) (RAP)	DISEASE: Myopia 23, autosomal recessive (MYP23) [MIM:615431]: A refractive error of the eye, in which parallel rays from a distant object come to focus in front of the retina, vision being better for near objects than for far. {ECO:0000269|PubMed:23830514}. Note=The disease is caused by variants affecting the gene represented in this entry.	1712782; 9782079; 15815621; 15489334; 7789983; 1400426; 7774585; 8940146; 11294867; 11384978; 12530537; 15053742; 15364913; 19159218; 21269460; 23830514; 24275569; 25944712; 26858303; 32296178; 9207124; 12766414; 16938309; 16630895; 16678114
P30838	1	rs2108967	0.0160748	ALDH3A1	Aldehyde dehydrogenase, dimeric NADP-preferring (EC 1.2.1.5) (ALDHIII) (Aldehyde dehydrogenase 3) (Aldehyde dehydrogenase family 3 member A1)	NA	1737758; 8493892; 14702039; 16625196; 15489334; 2037078; 1905102; 19608861; 21269460; 22814378; 22021038; 9250352
P32926	1	rs10084010	0.0271966	DSG3	Desmoglein-3 (130 kDa pemphigus vulgaris antigen) (PVA) (Cadherin family member 6)	DISEASE: Blistering, acantholytic, of oral and laryngeal mucosa (ABOLM) [MIM:619226]: An autosomal recessive disorder characterized by recurrent, suprabasal acantholytic blisters in the oral and laryngeal mucosa. Skin, conjunctival and genital mucosa, nail folds, and nails are unaffected. Normal structure is observed in the scalp epidermis and hair follicle. {ECO:0000269|PubMed:30528827}. Note=Th…	1720352; 14702039; 16177791; 16740002; 21269460; 30528827
P35219	1	rs7009482	0.0171121	CA8	Carbonic anhydrase-related protein (CARP) (Carbonic anhydrase VIII) (CA-VIII)	DISEASE: Cerebellar ataxia, mental retardation, and dysequilibrium syndrome 3 (CMARQ3) [MIM:613227]: A congenital cerebellar ataxia associated with dysarthia, quadrupedal gait and mental retardation. {ECO:0000269|PubMed:19461874}. Note=The disease is caused by variants affecting the gene represented in this entry.	8482548; 14702039; 15489334; 21269460; 19360879; 19461874
P35247	1	rs7074156	0.0895341	SFTPD	Pulmonary surfactant-associated protein D (PSP-D) (SP-D) (Collectin-7) (Lung surfactant protein D)	NA	1339284; 8428971; 15164054; 15489334; 8424457; 1898081; 23478426; 10368295; 19100526
P35442	1	rs73043857	0.12003	THBS2	Thrombospondin-2	DISEASE: Intervertebral disc disease (IDD) [MIM:603932]: A common musculo-skeletal disorder caused by degeneration of intervertebral disks of the lumbar spine. It results in low-back pain and unilateral leg pain. {ECO:0000269|PubMed:18455130}. Note=Disease susceptibility is associated with variants affecting the gene represented in this entry.	8406456; 14702039; 14574404; 15489334; 1559694; 1371676; 11590138; 18455130; 20714802; 16186819; 18499674
P35590	1	rs2275180	0.0302486	TIE1	Tyrosine-protein kinase receptor Tie-1 (EC 2.7.10.1)	NA	1312667; 18593464; 16710414; 15489334; 15340161; 15851516; 20227369; 17344846
P35625	2	rs1079734 rs135150	0.485023	TIMP3	Metalloproteinase inhibitor 3 (Protein MIG-5) (Tissue inhibitor of metalloproteinases 3) (TIMP-3)	DISEASE: Sorsby fundus dystrophy (SFD) [MIM:136900]: Rare autosomal dominant macular disorder with an age of onset in the fourth decade. It is characterized by loss of central vision from subretinal neovascularization and atrophy of the ocular tissues. Generally, macular disciform degeneration develops in the patients eye within 6 months to 6 years. {ECO:0000269|PubMed:7550309, ECO:0000269|PubMed…	8174111; 7772252; 8163205; 8034652; 8808469; 8806658; 15461802; 14702039; 10591208; 15489334; 8188246; 7795886; 8666262; 15123717; 18638486; 7894485; 8634721; 7550309; 8728699; 8981947
P36405	1	rs11191379	0.0242146	ARL3	ADP-ribosylation factor-like protein 3	DISEASE: Joubert syndrome 35 (JBTS35) [MIM:618161]: A form of Joubert syndrome, a disorder presenting with cerebellar ataxia, oculomotor apraxia, hypotonia, neonatal breathing abnormalities and psychomotor delay. Neuroradiologically, it is characterized by cerebellar vermian hypoplasia/aplasia, thickened and reoriented superior cerebellar peduncles, and an abnormally large interpeduncular fossa, …	8034651; 14702039; 15164054; 15489334; 10831612; 11303027; 12417528; 11847227; 15077113; 16525022; 16472755; 18588884; 20068231; 21269460; 22085962; 24275569; 25944712; 26964041; 30269812
P37840	1	rs1372518	0.0379789	SNCA	Alpha-synuclein (Non-A beta component of AD amyloid) (Non-A4 component of amyloid precursor) (NACP)	DISEASE: Note=Genetic alterations of SNCA resulting in aberrant polymerization into fibrils, are associated with several neurodegenerative diseases (synucleinopathies). SNCA fibrillar aggregates represent the major non A-beta component of Alzheimer disease amyloid plaque, and a major component of Lewy body inclusions. They are also found within Lewy body (LB)-like intraneuronal inclusions, glial …	8248242; 7601450; 7802671; 11156617; 14702039; 15489334; 8194594; 10617630; 10852916; 11162638; 11821392; 11813001; 12859192; 12859200; 12558071; 12893833; 15207266; 15282274; 19722699; 20798282; 21269460; 21319811; 21841800; 22854022; 22407793; 26442590; 27597756; 28288128; 30404828; 31034892; 15615727; 19762560; 21462277; 23607618; 26352473; 27018801; 30190461; 9197268; 9462735; 14755719; 15498…
P39059	1	rs41305481	0.0250335	COL15A1	Collagen alpha-1(XV) chain [Cleaved into: Restin (Endostatin-XV) (Related to endostatin) (Restin-I); Restin-2 (Restin-II); Restin-3 (Restin-III); Restin-4 (Restin-IV)]	NA	8106446; 9651385; 15164053; 8307960; 1279671; 1427836; 15698950; 10049780; 10791950; 22171320
P39900	1	rs72981675	0.14277	MMP12	Macrophage metalloelastase (MME) (EC 3.4.24.65) (Macrophage elastase) (ME) (hME) (Matrix metalloproteinase-12) (MMP-12)	NA	8226919; 14702039; 15489334; 9115292; 11575928; 11575929
P40189	1	rs11574765	0.0296883	IL6ST	Interleukin-6 receptor subunit beta (IL-6 receptor subunit beta) (IL-6R subunit beta) (IL-6R-beta) (IL-6RB) (CDw130) (Interleukin-6 signal transducer) (Membrane glycoprotein 130) (gp130) (Oncostatin-M receptor subunit alpha) (CD antigen CD130)	DISEASE: Hyper-IgE recurrent infection syndrome 4, autosomal recessive (HIES4) [MIM:618523]: An immunologic disorder characterized by recurrent infections, mainly affecting the respiratory tract, skin and eye, and skeletal abnormalities including craniosynostosis and scoliosis. Immunologic workup shows increased serum IgE, intermittent eosinophilia, impaired development of certain B- and T-cell p…	2261637; 10880057; 15372022; 11098061; 8999038; 9406996; 10811661; 11121117; 11238858; 16335952; 17081983; 18088087; 18669648; 19159218; 19386761; 19139490; 19915009; 20068231; 21990364; 23294003; 23186163; 24275569; 25731159; 26876177; 30279168; 9501088; 11251120; 14527405; 12829785; 20489211; 16959974; 25242236; 24629561; 28747427; 30309848
P40197	1	rs1466733	0.0113356	GP5	Platelet glycoprotein V (GPV) (Glycoprotein 5) (CD antigen CD42d)	NA	7690959; 8407908; 2350580; 2372284; 16263699; 19139490
P40394	1	rs17529509	0.0217631	ADH7	All-trans-retinol dehydrogenase [NAD(+)] ADH7 (EC 1.1.1.105) (Alcohol dehydrogenase class 4 mu/sigma chain) (EC 1.1.1.1) (Alcohol dehydrogenase class IV mu/sigma chain) (Gastric alcohol dehydrogenase) (Omega-hydroxydecanoate dehydrogenase ADH7) (EC 1.1.1.66) (Retinol dehydrogenase)	NA	7925371; 8195208; 7876191; 14702039; 15815621; 15489334; 8082805; 7876099; 8824810; 1592118; 7771649; 9600267; 15369820; 16787387; 9228021; 10631979
P40967	1	rs3213122	0.0152376	PMEL	Melanocyte protein PMEL (ME20-M) (ME20M) (Melanocyte protein Pmel 17) (Melanocytes lineage-specific antigen GP100) (Melanoma-associated ME20 antigen) (P1) (P100) (Premelanosome protein) (Silver locus protein homolog) [Cleaved into: M-alpha (95 kDa melanocyte-specific secreted glycoprotein) (P26) (Secreted melanoma-associated ME20 antigen) (ME20-S) (ME20S); M-beta]	NA	1924386; 8179825; 7519602; 8022805; 8592076; 8739560; 14702039; 16541075; 15489334; 14632201; 11694580; 12732614; 12643545; 15096515; 15695812; 16682408; 17081065; 17991747; 21962903
P41240	1	rs11636952	0.0117287	CSK	Tyrosine-protein kinase CSK (EC 2.7.10.2) (C-Src kinase) (Protein-tyrosine kinase CYL)	NA	1945408; 1720539; 1371489; 7683131; 15489334; 1639064; 7683130; 9281320; 9148770; 10838081; 10790433; 11433379; 11181701; 14610046; 15208781; 16243715; 17525734; 19413330; 19888460; 21269460; 20851766; 21930792; 7511113; 17344846
P42127	1	rs62212171	0.129736	ASIP	Agouti-signaling protein (ASP) (Agouti switch protein)	NA	7937887; 7757071; 11780052; 15489334; 15701517; 11833005
P42574	1	rs870825	0.0413618	CASP3	Caspase-3 (CASP-3) (EC 3.4.22.56) (Apopain) (Cysteine protease CPP32) (CPP-32) (Protein Yama) (SREBP cleavage activity 1) (SCA-1) [Cleaved into: Caspase-3 subunit p17; Caspase-3 subunit p12]	NA	7983002; 7774019; 15003516; 14702039; 15489334; 7596430; 8755496; 8696339; 10213689; 15200957; 19413330; 21269460; 21357690; 22223895; 23152800; 23186163; 23845944; 30878284; 33725486; 8673606; 9045680; 10821855
P42701	1	rs376008	0.255255	IL12RB1	Interleukin-12 receptor subunit beta-1 (IL-12 receptor subunit beta-1) (IL-12R subunit beta-1) (IL-12R-beta-1) (IL-12RB1) (IL-12 receptor beta component) (CD antigen CD212)	DISEASE: Immunodeficiency 30 (IMD30) [MIM:614891]: A form of Mendelian susceptibility to mycobacterial disease, a rare condition caused by impairment of interferon-gamma mediated immunity. It is characterized by predisposition to illness caused by moderately virulent mycobacterial species, such as Bacillus Calmette-Guerin (BCG) vaccine, environmental non-tuberculous mycobacteria, and by the more …	7911493; 14702039; 15057824; 15489334; 8943050; 12023369; 11424023
P42785	1	rs10898041	0.0107521	PRCP	Lysosomal Pro-X carboxypeptidase (EC 3.4.16.2) (Angiotensinase C) (Lysosomal carboxypeptidase C) (Proline carboxypeptidase) (Prolylcarboxypeptidase) (PRCP)	NA	8344943; 14702039; 19054851; 16554811; 15489334; 28321; 19159218; 21269460; 24275569; 25944712; 20540760
P42830	1	rs450373	0.146514	CXCL5	C-X-C motif chemokine 5 (ENA-78(1-78)) (Epithelial-derived neutrophil-activating protein 78) (Neutrophil-activating peptide ENA-78) (Small-inducible cytokine B5) [Cleaved into: ENA-78(8-78); ENA-78(9-78)]	NA	7828901; 7929219; 7999089; 11468158; 15489334; 1744577; 10095777; 12665801; 14711052; 24695525
P46063	1	rs144436375	0.0342696	RECQL	ATP-dependent DNA helicase Q1 (EC 3.6.4.12) (DNA helicase, RecQ-like type 1) (RecQ1) (DNA-dependent ATPase Q1) (RecQ protein-like 1)	NA	7961977; 7527136; 14702039; 16541075; 15489334; 8056767; 15886194; 19608861; 20068231; 21269460; 23186163; 24275569
P48745	1	rs17791208	0.0206637	CCN3	CCN family member 3 (Cellular communication network factor 3) (Insulin-like growth factor-binding protein 9) (IBP-9) (IGF-binding protein 9) (IGFBP-9) (Nephro blastoma-overexpressed gene protein homolog) (Protein NOV homolog) (NovH)	NA	7520150; 8622864; 14702039; 15489334; 1756408; 15340161; 9927660; 12050162; 12695522; 12665631; 15181016; 15213231; 15611078; 17463287; 20139355; 21063504; 21871891; 21344378; 24722330
P49137	1	rs6669284	0.0483469	MAPKAPK2	MAP kinase-activated protein kinase 2 (MAPK-activated protein kinase 2) (MAPKAP kinase 2) (MAPKAP-K2) (MAPKAPK-2) (MK-2) (MK2) (EC 2.7.11.1)	NA	8179591; 16710414; 15489334; 8280084; 8093612; 8846784; 8774846; 10383393; 12456657; 11844797; 12565831; 14499342; 14517288; 15014438; 15094067; 15629715; 16456544; 16278218; 17481585; 18021073; 18669648; 20932473; 21269460; 21131586; 18508601; 23186163; 24275569; 26616734; 12171911; 12791252; 17576063; 17255097; 17480064; 17449059; 17395714; 17344846
P49223	1	rs6017591	0.146473	SPINT3	Kunitz-type protease inhibitor 3 (HKIB9)	NA	11780052;
P49788	1	rs112493023	0.434477	RARRES1	Retinoic acid receptor responder protein 1 (Phorbol ester-induced gene 1 protein) (PERG-1) (RAR-responsive protein TIG1) (Tazarotene-induced gene 1 protein)	NA	8601727; 15489334; 8832110; 21303978
P49914	1	rs74532386	0.0143033	MTHFS	5-formyltetrahydrofolate cyclo-ligase (EC 6.3.3.2) (5,10-methenyl-tetrahydrofolate synthetase) (MTHFS) (Methenyl-THF synthetase)	DISEASE: Neurodevelopmental disorder with microcephaly, epilepsy, and hypomyelination (NEDMEHM) [MIM:618367]: An autosomal recessive neurodevelopmental disorder with onset at birth or in early infancy, and characterized by microcephaly, short stature, severe global developmental delay, progressive spasticity, and epilepsy. Brain imaging shows delayed myelination, hypomyelination, enlarged ventric…	8522195; 16572171; 15489334; 3801490; 19413330; 22814378; 30031689; 19738041
P49961	1	rs11188501	0.020685	ENTPD1	Ectonucleoside triphosphate diphosphohydrolase 1 (NTPDase 1) (EC 3.6.1.5) (Ecto-ATP diphosphohydrolase 1) (Ecto-ATPDase 1) (Ecto-ATPase 1) (Ecto-apyrase) (Lymphoid cell activation antigen) (CD antigen CD39)	DISEASE: Spastic paraplegia 64, autosomal recessive (SPG64) [MIM:615683]: A form of spastic paraplegia, a neurodegenerative disorder characterized by a slow, gradual, progressive weakness and spasticity of the lower limbs. Rate of progression and the severity of symptoms are quite variable. Initial symptoms may include difficulty with balance, weakness and stiffness in the legs, muscle spasms, an…	7930580; 8996251; 10405171; 14702039; 15164054; 15489334; 8529670; 9846014; 8955160; 8626624; 10636909; 19159218; 24482476
P50395	1	rs2890364	0.0167791	GDI2	Rab GDP dissociation inhibitor beta (Rab GDI beta) (Guanosine diphosphate dissociation inhibitor 2) (GDI-2)	NA	9434952; 14702039; 15164054; 15489334; 10996854; 7543319; 11809807; 18669648; 19413330; 19608861; 20068231; 21269460; 23186163; 24275569; 25860027; 25944712; 26824392; 29125462
P50479	1	rs6864922	0.0539515	PDLIM4	PDZ and LIM domain protein 4 (LIM protein RIL) (Reversion-induced LIM protein)	NA	9573374; 14702039; 15489334; 10826496; 12908099; 19307596; 19369195; 21269460; 21636573; 21406692; 23186163; 24275569; 20120020; 25158098
P50579	1	rs804327	0.00824309	METAP2	Methionine aminopeptidase 2 (MAP 2) (MetAP 2) (EC 3.4.11.18) (Initiation factor 2-associated 67 kDa glycoprotein) (p67) (p67eIF2) (Peptidase M)	NA	7644482; 7873610; 14702039; 16541075; 15489334; 2511207; 12718546; 18669648; 19413330; 20521764; 20068231; 21537465; 21269460; 23186163; 24275569; 9812898; 14534293; 15012983; 16134930; 16540317; 17350258; 17636946
P50591	1	rs142552223	0.0153322	TNFSF10	Tumor necrosis factor ligand superfamily member 10 (Apo-2 ligand) (Apo-2L) (TNF-related apoptosis-inducing ligand) (Protein TRAIL) (CD antigen CD253)	NA	8777713; 8663110; 21859711; 14702039; 16641997; 15489334; 14609566; 25171405; 10549288; 10542098; 10485660; 26457518
P50897	1	rs58610580	0.00874875	PPT1	Palmitoyl-protein thioesterase 1 (PPT-1) (EC 3.1.2.22) (Palmitoyl-protein hydrolase 1)	DISEASE: Ceroid lipofuscinosis, neuronal, 1 (CLN1) [MIM:256730]: A form of neuronal ceroid lipofuscinosis with variable age at onset. Infantile, late-infantile, juvenile, and adult onset have been reported. Neuronal ceroid lipofuscinoses are progressive neurodegenerative, lysosomal storage diseases characterized by intracellular accumulation of autofluorescent liposomal material, and clinically b…	7637805; 8633062; 8786130; 14702039; 16710414; 15489334; 8816748; 12754519; 19159218; 21269460; 24275569; 25944712; 9425237; 9664077; 11506414; 19941651; 19201763; 21990111
P52758	1	rs1462977	0.0501465	RIDA	2-iminobutanoate/2-iminopropanoate deaminase (EC 3.5.99.10) (14.5 kDa translational inhibitor protein) (hp14.5) (p14.5) (Heat-responsive protein 12) (Reactive intermediate imine deaminase A homolog) (Translation inhibitor L-PSP ribonuclease) (UK114 antigen homolog)	NA	8973653; 15489334; 9141440; 20817725; 21269460; 22094463; 24275569; 25944712; 30930054; 14997576
P53634	2	rs217053 rs55897509	0.209382	CTSC	Dipeptidyl peptidase 1 (EC 3.4.14.1) (Cathepsin C) (Cathepsin J) (Dipeptidyl peptidase I) (DPP-I) (DPPI) (Dipeptidyl transferase) [Cleaved into: Dipeptidyl peptidase 1 exclusion domain chain (Dipeptidyl peptidase I exclusion domain chain); Dipeptidyl peptidase 1 heavy chain (Dipeptidyl peptidase I heavy chain); Dipeptidyl peptidase 1 light chain (Dipeptidyl peptidase I light chain)]	DISEASE: Papillon-Lefevre syndrome (PLS) [MIM:245000]: An autosomal recessive disorder characterized by palmoplantar keratosis and severe periodontitis affecting deciduous and permanent dentitions and resulting in premature tooth loss. The palmoplantar keratotic phenotype vary from mild psoriasiform scaly skin to overt hyperkeratosis. Keratosis also affects other sites such as elbows and knees. {…	7649281; 9092576; 11180601; 12809647; 14702039; 17974005; 16554811; 15489334; 9507095; 7665576; 11015218; 1586157; 19167329; 19159218; 21269460; 24275569; 25944712; 11726493; 10581027; 10662807; 10662808; 11106356; 11180012; 11886537; 11158173; 12112662; 14974080; 15108292; 15991336; 25799584
P54317	1	rs7910135	0.469388	PNLIPRP2	Pancreatic lipase-related protein 2 (PL-RP2) (Cytotoxic T lymphocyte lipase) (Galactolipase) (EC 3.1.1.26) (Triacylglycerol lipase) (EC 3.1.1.3)	NA	1379598; 14702039; 15164054; 15489334; 10674344; 15287741; 17401110; 19451396; 19824014; 20083229; 21652702; 21865348; 23732775; 26494624; 18702514; 20445095; 30408063
P55001	1	rs4920605	0.0212406	MFAP2	Microfibrillar-associated protein 2 (MFAP-2) (Microfibril-associated glycoprotein 1) (MAGP) (MAGP-1)	NA	7759096; 16710414; 15489334; 11102756
P55145	1	rs1552074	0.0370336	MANF	Mesencephalic astrocyte-derived neurotrophic factor (Arginine-rich protein) (Protein ARMET)	NA	8649854; 15489334; 16641997; 12665801; 12794311; 15144186; 18561914; 21269460; 22637475; 24275569; 25944712; 29497057; 19258449; 8971156; 9174057
P55285	2	rs13170907 rs1921087	0.0828216	CDH6	Cadherin-6 (Kidney cadherin) (K-cadherin)	NA	7743525; 14702039; 15489334; 2059658; 16335952; 21406692; 24275569
P55773	2	rs117321474 rs72830000	0.132761	CCL23	C-C motif chemokine 23 (CK-beta-8) (CKB-8) (Macrophage inflammatory protein 3) (MIP-3) (Myeloid progenitor inhibitory factor 1) (MPIF-1) (Small-inducible cytokine A23) [Cleaved into: CCL23(19-99); CCL23(22-99); CCL23(27-99); CCL23(30-99)]	NA	9104803; 9558365; 10213461; 16625196; 15489334; 9129202; 15905581; 11060285
P56159	1	rs11197603	0.0187057	GFRA1	GDNF family receptor alpha-1 (GDNF receptor alpha-1) (GDNFR-alpha-1) (GFR-alpha-1) (RET ligand 1) (TGF-beta-related neurotrophic factor receptor 1)	NA	8674117; 9177201; 9545641; 9600247; 14702039; 15489334; 14759258; 23333276; 14566559
P56470	1	rs55945853	0.0163739	LGALS4	Galectin-4 (Gal-4) (Antigen NY-CO-27) (L-36 lactose-binding protein) (L36LBP) (Lactose-binding lectin 4)	NA	9310382; 9162064; 15489334;
P58499	1	rs2838011	0.0411293	FAM3B	Protein FAM3B (Cytokine-like protein 2-21) (Pancreatic-derived factor) (PANDER)	NA	11707072; 12160727; 12975309; 15489334; 16114871
P58753	1	rs111577916	0.0179416	TIRAP	Toll/interleukin-1 receptor domain-containing adapter protein (TIR domain-containing adapter protein) (Adaptor protein Wyatt) (MyD88 adapter-like protein) (MyD88-2)	NA	11544529; 11526399; 18810425; 14702039; 16554811; 15489334; 14530355; 16415872; 18292575; 19509286; 19948740; 20400509; 27311859; 21873236; 17322885; 19602285
P60022	1	rs2741120	0.0743341	DEFB1	Beta-defensin 1 (BD-1) (hBD-1) (Defensin, beta 1)	NA	9268634; 9070620; 15489334; 7628632; 12010514; 25122636; 23938203; 25944712; 11486002; 11714914
P61457	1	rs72818110	0.0130362	PCBD1	Pterin-4-alpha-carbinolamine dehydratase (PHS) (EC 4.2.1.96) (4-alpha-hydroxy-tetrahydropterin dehydratase) (Dimerization cofactor of hepatocyte nuclear factor 1-alpha) (DCoH) (Dimerization cofactor of HNF1) (Phenylalanine hydroxylase-stimulating protein) (Pterin carbinolamine dehydratase) (PCD)	DISEASE: Hyperphenylalaninemia, BH4-deficient, D (HPABH4D) [MIM:264070]: An autosomal recessive disease characterized by primapterinuria, a variant form of hyperphenylalaninemia defined by increased excretion of 7-substituted pterins in the urine. Patients with primapterinuria show an increased ratio of neopterin to biopterin in the urine, excretion of subnormal levels of biopterins, and normal l…	1763325; 7763270; 10098606; 15489334; 8444860; 21269460; 24275569; 8352282; 8618906; 9585615; 9760199; 24204001
P78333	2	rs342708 rs7325116	0.410749	GPC5	Glypican-5 [Cleaved into: Secreted glypican-5]	NA	9070915; 9331333; 14702039; 15057823; 15489334
P78417	1	rs2282326	0.37917	GSTO1	Glutathione S-transferase omega-1 (GSTO-1) (EC 2.5.1.18) (Glutathione S-transferase omega 1-1) (GSTO 1-1) (Glutathione-dependent dehydroascorbate reductase) (EC 1.8.5.1) (Monomethylarsonic acid reductase) (MMA(V) reductase) (EC 1.20.4.2) (S-(Phenacyl)glutathione reductase) (SPG-R)	NA	10783391; 12928150; 17974005; 15164054; 15489334; 11271497; 11511179; 17226937; 18028863; 19413330; 19608861; 21269460; 24275569; 25944712; 21106529; 12618591
P78556	1	rs4973334	0.00356651	CCL20	C-C motif chemokine 20 (Beta-chemokine exodus-1) (CC chemokine LARC) (Liver and activation-regulated chemokine) (Macrophage inflammatory protein 3 alpha) (MIP-3-alpha) (Small-inducible cytokine A20) [Cleaved into: CCL20(1-67); CCL20(1-64); CCL20(2-70)]	NA	9013939; 9038201; 9129037; 11352563; 15815621; 15489334; 11035086; 20068036; 21376174; 23765988; 25122636; 12149255
P80511	1	rs11205280	0.00565862	S100A12	Protein S100-A12 (CGRP) (Calcium-binding protein in amniotic fluid 1) (CAAF1) (Calgranulin-C) (CAGC) (Extracellular newly identified RAGE-binding protein) (EN-RAGE) (Migration inhibitory factor-related protein 6) (MRP-6) (p6) (Neutrophil S100 protein) (S100 calcium-binding protein A12) [Cleaved into: Calcitermin]	NA	8619860; 8985590; 16710414; 15489334; 8619876; 8769108; 7626002; 1860454; 11522286; 12042313; 12645006; 17208591; 18292089; 18443896; 20523765; 19386136; 19935766; 20213444; 22811950; 24275569; 11134923; 12777802; 19501594
P98066	1	rs2278089	0.15985	TNFAIP6	Tumor necrosis factor-inducible gene 6 protein (EC 3.1.1.-) (Hyaluronate-binding protein) (TNF-stimulated gene 6 protein) (TSG-6) (Tumor necrosis factor alpha-induced protein 6) (TNF alpha-induced protein 6)	NA	1730767; 11854277; 15815621; 15489334; 7516184; 15060082; 15917224; 16771708; 16873769; 18586671; 18042364; 20463016; 24501198; 26823460; 27044744; 8797823; 26468290
Q01344	1	rs340829	0.0299413	IL5RA	Interleukin-5 receptor subunit alpha (IL-5 receptor subunit alpha) (IL-5R subunit alpha) (IL-5R-alpha) (IL-5RA) (CDw125) (CD antigen CD125)	NA	1833065; 1732409; 1495999; 14702039; 16641997; 12842047; 22153509
Q01638	4	rs10179654 rs10208293 rs13029918 rs7604529	0.414972	IL1RL1	Interleukin-1 receptor-like 1 (EC 3.2.2.6) (Protein ST2)	NA	1482686; 10527832; 10936050; 14702039; 15815621; 15489334; 15340161; 11478810; 16286016; 14759258; 19836339; 19508382; 23319592; 23980170
Q01973	1	rs1408416	0.0525647	ROR1	Inactive tyrosine-protein kinase transmembrane receptor ROR1 (Neurotrophic tyrosine kinase, receptor-related 1)	DISEASE: Deafness, autosomal recessive, 108 (DFNB108) [MIM:617654]: A form of non-syndromic sensorineural hearing loss. Sensorineural deafness results from damage to the neural receptors of the inner ear, the nerve pathways to the brain, or the area of the brain that receives sound information. {ECO:0000269|PubMed:27162350}. Note=The disease is caused by variants affecting the gene represented in…	1334494; 8875995; 16710414; 15489334; 25029443; 16959974; 17344846; 27162350
Q02083	1	rs78105394	0.0529507	NAAA	N-acylethanolamine-hydrolyzing acid amidase (EC 3.5.1.60) (Acid ceramidase-like protein) (Acylsphingosine deacylase NAAA) (EC 3.5.1.23) (N-acylsphingosine amidohydrolase-like) (ASAH-like protein) [Cleaved into: N-acylethanolamine-hydrolyzing acid amidase subunit alpha; N-acylethanolamine-hydrolyzing acid amidase subunit beta]	NA	10610717; 15655246; 15489334; 1446826; 22040171; 17980170; 18793752; 19159218; 22825852; 30301806
Q02246	2	rs41264869 rs9787409	0.118211	CNTN2	Contactin-2 (Axonal glycoprotein TAG-1) (Axonin-1) (Transient axonal glycoprotein 1) (TAX-1)	DISEASE: Epilepsy, familial adult myoclonic, 5 (FAME5) [MIM:615400]: A form of familial myoclonic epilepsy, a neurologic disorder characterized by cortical hand tremors, myoclonic jerks and occasional generalized or focal seizures with a non-progressive or very slowly progressive disease course. Usually, myoclonic tremor is the presenting symptom, characterized by tremulous finger movements and m…	8425542; 8307567; 8586412; 16710414; 15340161; 16335952; 23518707; 17766378
Q02383	1	rs7144375	0.0497939	SEMG2	Semenogelin-2 (Semenogelin II) (SGII)	NA	1584792; 1517240; 14629036; 11780052; 2757795; 8665951; 8665956
Q02763	1	rs2273720	0.0136455	TEK	Angiopoietin-1 receptor (EC 2.7.10.1) (Endothelial tyrosine kinase) (Tunica interna endothelial cell kinase) (Tyrosine kinase with Ig and EGF homology domains-2) (Tyrosine-protein kinase receptor TEK) (Tyrosine-protein kinase receptor TIE-2) (hTIE2) (p140 TEK) (CD antigen CD202b)	DISEASE: Dominantly inherited venous malformations (VMCM) [MIM:600195]: An error of vascular morphogenesis characterized by dilated, serpiginous channels. {ECO:0000269|PubMed:10369874, ECO:0000269|PubMed:19079259, ECO:0000269|PubMed:19888299, ECO:0000269|PubMed:8980225}. Note=The disease is caused by variants affecting the gene represented in this entry.; DISEASE: Note=Somatic mutations of TEK ar…	8382358; 14702039; 15164053; 15489334; 15340161; 9204896; 11806244; 11513602; 12816861; 12609966; 15284220; 14665640; 15851516; 18425120; 18425119; 19116766; 19689429; 19451274; 19159218; 19223473; 18366015; 19293632; 19234476; 20054809; 20651738; 11080633; 16732286; 17350837; 17253678; 19854647; 8980225; 10369874; 16959974; 17344846; 19079259; 19888299; 27270174
Q03405	1	rs8104447	0.00196608	PLAUR	Urokinase plasminogen activator surface receptor (U-PAR) (uPAR) (Monocyte activation antigen Mo3) (CD antigen CD87)	NA	1689240; 1316922; 8131971; 8392005; 8049431; 14702039; 15057824; 15489334; 11051819; 7605992; 2156852; 9030717; 7539799; 8394346; 10636902; 12376466; 15053742; 14764453; 18718938; 23486467; 15861141; 16456079; 22285761
Q04609	1	rs148966811	0.0350872	FOLH1	Glutamate carboxypeptidase 2 (EC 3.4.17.21) (Cell growth-inhibiting gene 27 protein) (Folate hydrolase 1) (Folylpoly-gamma-glutamate carboxypeptidase) (FGCP) (Glutamate carboxypeptidase II) (GCPII) (Membrane glutamate carboxypeptidase) (mGCP) (N-acetylated-alpha-linked acidic dipeptidase I) (NAALADase I) (Prostate-specific membrane antigen) (PSM) (PSMA) (Pteroylpoly-gamma-glutamate carboxypeptida…	NA	8417812; 7882349; 9838072; 9694964; 10085079; 11092759; 17929272; 14702039; 16554811; 15489334; 9375657; 9809977; 9622670; 9187245; 9882712; 12754519; 15152093; 14716746; 16555021; 17150306; 16467855; 17372356; 17567119; 19053759; 18234225; 19301871; 16959974
Q04756	1	rs3135063	0.0451823	HGFAC	Hepatocyte growth factor activator (HGF activator) (HGFA) (EC 3.4.21.-) [Cleaved into: Hepatocyte growth factor activator short chain; Hepatocyte growth factor activator long chain]	NA	7683665; 9874200; 15815621; 15489334; 15340161; 16335952; 19159218; 15713485; 18077410
Q04900	1	rs6914498	0.082025	CD164	Sialomucin core protein 24 (MUC-24) (Endolyn) (Multi-glycosylated core protein 24) (MGC-24) (MGC-24v) (CD antigen CD164)	DISEASE: Deafness, autosomal dominant, 66 (DFNA66) [MIM:616969]: A form of non-syndromic sensorineural hearing loss. Sensorineural deafness results from damage to the neural receptors of the inner ear, the nerve pathways to the brain, or the area of the brain that receives sound information. {ECO:0000269|PubMed:26197441}. Note=The disease is caused by variants affecting the gene represented in th…	1478919; 9763543; 10878358; 11027692; 14702039; 14574404; 15489334; 16859559; 17077324; 26197441
Q06033	1	rs2535629	0.140624	ITIH3	Inter-alpha-trypsin inhibitor heavy chain H3 (ITI heavy chain H3) (ITI-HC3) (Inter-alpha-inhibitor heavy chain 3) (Serum-derived hyaluronan-associated protein) (SHAP)	NA	7681778; 9756925; 16641997; 15489334; 7522574; 2476436; 2465147; 1898736; 16335952
Q06481	1	rs79537552	0.0429872	APLP2	Amyloid beta precursor like protein 2 (APPH) (Amyloid beta (A4) precursor-like protein 2) (Amyloid protein homolog) (Amyloid-like protein 2) (APLP-2) (CDEI box-binding protein) (CDEBP) (Sperm membrane protein YWK-II)	NA	8485127; 8220435; 7702756; 14702039; 7651835; 11101689; 16554811; 15489334; 8307156; 8855266; 10081969; 21269460; 26091039; 25944712
Q06520	1	rs296369	0.0343054	SULT2A1	Sulfotransferase 2A1 (ST2A1) (EC 2.8.2.2) (Bile salt sulfotransferase) (EC 2.8.2.14) (Dehydroepiandrosterone sulfotransferase) (DHEA-ST) (DHEA-ST8) (Hydroxysteroid Sulfotransferase) (HST) (ST2) (SULT2A3)	NA	7678732; 1588921; 7589785; 7598806; 7710689; 1520333; 15489334; 2268288; 7854148; 21269460; 24275569; 10854859; 11988089; 14573603; 18042734; 19589875; 21187059; 29671343
Q07507	1	rs140326681	0.0397673	DPT	Dermatopontin (Tyrosine-rich acidic matrix protein) (TRAMP)	NA	8104875; 14702039; 16710414; 15489334; 10233760; 24275569
Q08380	1	rs60653700	0.0103415	LGALS3BP	Galectin-3-binding protein (Basement membrane autoantigen p105) (Lectin galactoside-binding soluble 3-binding protein) (Mac-2-binding protein) (MAC2BP) (Mac-2 BP) (Tumor-associated antigen 90K)	NA	8390986; 8034587; 15489334; 8454062; 8757764; 11867635; 11146440; 15084671; 16335952; 16740002; 18780401; 19159218; 19139490; 21269460; 24275569; 29162697; 9501082
Q08431	1	rs12909463	0.00930155	MFGE8	Lactadherin (Breast epithelial antigen BA46) (HMFG) (MFGM) (Milk fat globule-EGF factor 8) (MFG-E8) (SED1) [Cleaved into: Lactadherin short form; Medin]	NA	8639264; 14702039; 17974005; 16572171; 15489334; 1909932; 9535276; 10411933; 9260929; 18780401; 19204935; 26091039
Q08708	2	rs62087214 rs73359962	0.0638638	CD300C	CMRF35-like molecule 6 (CLM-6) (CD300 antigen-like family member C) (CMRF35-A1) (CMRF-35) (Immunoglobulin superfamily member 16) (IgSF16) (CD antigen CD300c)	NA	1349532; 11556966; 15489334; 12483297
Q08752	1	rs17843966	0.0657731	PPID	Peptidyl-prolyl cis-trans isomerase D (PPIase D) (EC 5.2.1.8) (40 kDa peptidyl-prolyl cis-trans isomerase) (Cyclophilin-40) (CYP-40) (Cyclophilin-related protein) (Rotamase D)	NA	8509368; 8812478; 14702039; 15489334; 12665801; 9659917; 11525244; 11350175; 12145316; 14580201; 15497503; 18708059; 18669648; 19690332; 20676357; 19932913; 21146485; 21269460; 21711559; 22681779; 23220213; 23186163; 24275569
Q08830	1	rs7815429	0.0855462	FGL1	Fibrinogen-like protein 1 (HP-041) (Hepassocin) (HPS) (Hepatocyte-derived fibrinogen-related protein 1) (HFREP-1) (Liver fibrinogen-related protein 1) (LFIRE-1)	NA	8390249; 11470158; 14702039; 16421571; 15489334; 18039467; 19880967; 24275569; 30580966
Q10469	1	rs28396798	0.0188216	MGAT2	Alpha-1,6-mannosyl-glycoprotein 2-beta-N-acetylglucosaminyltransferase (EC 2.4.1.143) (Beta-1,2-N-acetylglucosaminyltransferase II) (GlcNAc-T II) (GNT-II) (Mannoside acetylglucosaminyltransferase 2) (N-glycosyl-oligosaccharide-glycoprotein N-acetylglucosaminyltransferase II)	DISEASE: Congenital disorder of glycosylation 2A (CDG2A) [MIM:212066]: A multisystem disorder caused by a defect in glycoprotein biosynthesis and characterized by under-glycosylated serum glycoproteins. Congenital disorders of glycosylation result in a wide variety of clinical features, such as defects in the nervous system development, psychomotor retardation, dysmorphic features, hypotonia, coa…	7635144; 14702039; 15489334; 20378551; 29666272; 8808595; 11228641
Q10588	2	rs4473651 rs73224660	0.570113	BST1	ADP-ribosyl cyclase/cyclic ADP-ribose hydrolase 2 (EC 3.2.2.6) (ADP-ribosyl cyclase 2) (Bone marrow stromal antigen 1) (BST-1) (Cyclic ADP-ribose hydrolase 2) (cADPr hydrolase 2) (CD antigen CD157)	NA	8202488; 14702039; 15815621; 15489334; 16335952; 19159218; 25944712; 11866528
Q10589	1	rs2278233	0.0164873	BST2	Bone marrow stromal antigen 2 (BST-2) (HM1.24 antigen) (Tetherin) (CD antigen CD317)	NA	7607676; 10329429; 14702039; 15057824; 15489334; 16157322; 16602701; 17566972; 18342597; 18200009; 19879838; 19917491; 19837671; 19564354; 19159218; 19036818; 19740980; 19349973; 19179289; 19737401; 20686043; 20943977; 20419159; 20688520; 21269460; 22180752; 21166593; 21222046; 21529378; 21621240; 21994744; 22509177; 22065321; 22811908; 23028328; 22814378; 22520941; 26172439; 26378163; 25944712; …
Q11128	1	rs778809	0.141663	FUT5	4-galactosyl-N-acetylglucosaminide 3-alpha-L-fucosyltransferase FUT5 (EC 2.4.1.152) (3-galactosyl-N-acetylglucosaminide 4-alpha-L-fucosyltransferase FUT5) (EC 2.4.1.65) (Fucosyltransferase 5) (Fucosyltransferase V) (Fuc-TV) (FucT-V) (Galactoside 3-L-fucosyltransferase)	NA	1740457; 7650030; 14702039; 15057824; 15489334; 7721776; 9737988; 9737989; 14718375; 17604274; 29593094
Q12797	1	rs112760834	0.0214764	ASPH	Aspartyl/asparaginyl beta-hydroxylase (EC 1.14.11.16) (Aspartate beta-hydroxylase) (ASP beta-hydroxylase) (Peptide-aspartate beta-dioxygenase)	DISEASE: Facial dysmorphism, lens dislocation, anterior segment abnormalities, and spontaneous filtering blebs (FDLAB) [MIM:601552]: A syndrome characterized by dislocated crystalline lenses and anterior segment abnormalities in association with a distinctive facies involving flat cheeks and a beaked nose. Some affected individuals develop highly unusual non-traumatic conjunctival cysts (filterin…	7821814; 8823296; 10974562; 10956665; 11007777; 10767180; 14702039; 16421571; 15489334; 20068231; 21269460; 22586105; 19159218; 15485681; 11773073; 24275569; 24768550
Q12805	1	rs3791679	0.0177355	EFEMP1	EGF-containing fibulin-like extracellular matrix protein 1 (Extracellular protein S1-5) (Fibrillin-like protein) (Fibulin-3) (FIBL-3)	DISEASE: Doyne honeycomb retinal dystrophy (DHRD) [MIM:126600]: Autosomal dominant disease characterized by yellow-white deposits known as drusen that accumulate beneath the retinal pigment epithelium. {ECO:0000269|PubMed:10369267, ECO:0000269|PubMed:11384588, ECO:0000269|PubMed:12242346, ECO:0000269|PubMed:17666404}. Note=The disease is caused by variants affecting the gene represented in this e…	7799918; 8812496; 10601734; 11262647; 14702039; 15815621; 15489334; 12242346; 15123717; 19804359; 19275936; 19887559; 20005202; 22905912; 24275569; 10369267; 11384588; 17666404
Q12864	1	rs56129387	0.0356301	CDH17	Cadherin-17 (Intestinal peptide-associated transporter HPT-1) (Liver-intestine cadherin) (LI-cadherin)	NA	8153632; 16421571; 15489334
Q13219	1	rs74489103	0.00240045	PAPPA	Pappalysin-1 (EC 3.4.24.79) (Insulin-like growth factor-dependent IGF-binding protein 4 protease) (IGF-dependent IGFBP-4 protease) (IGFBP-4ase) (Pregnancy-associated plasma protein A) (PAPP-A)	NA	8620868; 15164053; 15489334; 7508748; 7685339; 12421832; 10077652; 10913121; 7526035; 10491647; 7539791; 11522292; 11822024
Q13261	2	rs4747823 rs8177656	0.0582459	IL15RA	Interleukin-15 receptor subunit alpha (IL-15 receptor subunit alpha) (IL-15R-alpha) (IL-15RA) (CD antigen CD215) [Cleaved into: Soluble interleukin-15 receptor subunit alpha (sIL-15 receptor subunit alpha) (sIL-15R-alpha) (sIL-15RA)]	NA	8530383; 14702039; 15164054; 15489334; 9110174; 10480910; 11714793; 21289315; 12114302; 15039446; 15265897; 15123770; 16377614; 17643103
Q13478	2	rs13014644 rs1420106	0.331236	IL18R1	Interleukin-18 receptor 1 (IL-18R-1) (IL-18R1) (EC 3.2.2.6) (CD218 antigen-like family member A) (CDw218a) (IL1 receptor-related protein) (IL-1Rrp) (IL1R-rp) (Interleukin-18 receptor alpha) (IL-18R-alpha) (IL-18Ralpha) (CD antigen CD218a)	NA	8626725; 14702039; 15815621; 15489334; 9325300; 10653850; 10925275; 11046021; 14528293; 25261253; 25500532
Q13508	1	rs7693693	0.023732	ART3	Ecto-ADP-ribosyltransferase 3 (EC 2.4.2.31) (ADP-ribosyltransferase C2 and C3 toxin-like 3) (ARTC3) (Mono(ADP-ribosyl)transferase 3) (NAD(P)(+)--arginine ADP-ribosyltransferase 3)	NA	8605984; 9119374; 15489334; 20106667; 22171320; 28718531
Q13591	1	rs17329170	0.371079	SEMA5A	Semaphorin-5A (Semaphorin-F) (Sema F)	NA	9464278; 15372022; 15489334; 15218527; 20696765; 19850054; 21706053; 26637798
Q13740	1	rs9830049	0.0198186	ALCAM	CD166 antigen (Activated leukocyte cell adhesion molecule) (CD antigen CD166)	NA	7760007; 15496415; 16641997; 14702039; 15489334; 9502422; 8823162; 12754519; 15048703; 15294938; 16335952; 16352806; 16914752; 19159218; 19349973; 21269460; 23169771; 24740813; 24945728; 24275569; 25944712; 29263213; 8520490; 26146185
Q13753	1	rs3768610	0.0479093	LAMC2	Laminin subunit gamma-2 (Cell-scattering factor 140 kDa subunit) (CSF 140 kDa subunit) (Epiligrin subunit gamma) (Kalinin subunit gamma) (Kalinin/nicein/epiligrin 100 kDa subunit) (Ladsin 140 kDa subunit) (Laminin B2t chain) (Laminin-5 subunit gamma) (Large adhesive scatter factor 140 kDa subunit) (Nicein subunit gamma)	DISEASE: Epidermolysis bullosa, junctional, Herlitz type (H-JEB) [MIM:226700]: An infantile and lethal form of junctional epidermolysis bullosa, a group of blistering skin diseases characterized by tissue separation which occurs within the dermo-epidermal basement In the Herlitz type, death occurs usually within the first six months of life. Occasionally, children survive to teens. It is marked b…	1383240; 8306988; 8786121; 16710414; 15489334; 8265624; 8012393; 11810295; 21269460
Q13867	1	rs17767256	0.122401	BLMH	Bleomycin hydrolase (BH) (BLM hydrolase) (BMH) (EC 3.4.22.40)	NA	8620487; 8639621; 14702039; 15489334; 19608861; 21269460; 31875550; 10404591
Q13882	1	rs34983651	0.0211466	PTK6	Protein-tyrosine kinase 6 (EC 2.7.10.2) (Breast tumor kinase) (Tyrosine-protein kinase BRK)	NA	8036022; 9333026; 9749526; 14702039; 11780052; 15489334; 8940083; 9185712; 10980601; 10913193; 12121988; 12833144; 15471878; 15572663; 15509496; 15539407; 15961400; 16179349; 15870689; 16651629; 16568091; 17822667; 17997837; 18829532; 18296648; 18691976; 18719096; 19439179; 20193745; 20026641; 21479203; 15056653; 27480927; 27993680; 17344846
Q14005	1	rs7166271	0.10588	IL16	Pro-interleukin-16 [Cleaved into: Interleukin-16 (IL-16) (Lymphocyte chemoattractant factor) (LCF)]	NA	12923170; 19906316; 14702039; 16572171; 15489334; 9990060; 8609984; 7910967; 9422780; 11032842; 11276202; 12450396; 12620798; 14734747; 18097041; 21269460; 24275569; 9699630;
Q14108	1	rs6858014	0.0170257	SCARB2	Lysosome membrane protein 2 (85 kDa lysosomal membrane sialoglycoprotein) (LGP85) (CD36 antigen-like 2) (Lysosome membrane protein II) (LIMP II) (Scavenger receptor class B member 2) (CD antigen CD36)	DISEASE: Epilepsy, progressive myoclonic 4, with or without renal failure (EPM4) [MIM:254900]: A form of progressive myoclonic epilepsy, a clinically and genetically heterogeneous group of disorders defined by the combination of action and reflex myoclonus, other types of epileptic seizures, and progressive neurodegeneration and neurocognitive impairment. EPM4 is an autosomal recessive form assoc…	1374238; 7539776; 14702039; 15815621; 15489334; 7509809; 11840567; 12754519; 18022370; 17897319; 18308289; 18424452; 19159218; 19543282; 21670406; 21269460; 21796727; 24275569; 25944712; 30531980; 24162852; 19454373
Q14112	1	rs2749870	0.229849	NID2	Nidogen-2 (NID-2) (Osteonidogen)	NA	9733643; 14702039; 12508121; 11956183; 19159218; 22905912; 16959974; 24275569
Q14116	1	rs5744249	0.0176563	IL18	Interleukin-18 (IL-18) (Iboctadekin) (Interferon gamma-inducing factor) (IFN-gamma-inducing factor) (Interleukin-1 gamma) (IL-1 gamma)	NA	8666798; 15326478; 16554811; 15489334; 10653850; 21269460; 23955712; 14528293; 32272059; 33883744; 25261253; 25500532
Q14162	1	rs8071756	0.120778	SCARF1	Scavenger receptor class F member 1 (Acetyl LDL receptor) (Scavenger receptor expressed by endothelial cells 1) (SREC-I)	NA	9395444; 11978792; 8590280; 16625196; 15489334; 18088087; 24275569
Q14624	1	rs11718060	0.0110562	ITIH4	Inter-alpha-trypsin inhibitor heavy chain H4 (ITI heavy chain H4) (ITI-HC4) (Inter-alpha-inhibitor heavy chain 4) (Inter-alpha-trypsin inhibitor family heavy chain-related protein) (IHRP) (Plasma kallikrein sensitive glycoprotein 120) (Gp120) (PK-120) [Cleaved into: 70 kDa inter-alpha-trypsin inhibitor heavy chain H4; 35 kDa inter-alpha-trypsin inhibitor heavy chain H4]	NA	7805892; 7775381; 8797089; 14702039; 16271702; 16641997; 7541790; 7947966; 10486281; 12754519; 14760718; 16335952; 19263524; 19159218; 21137033; 21269460; 22171320; 24884609; 24275569; 12147176
Q14626	1	rs41274867	0.0332745	IL11RA	Interleukin-11 receptor subunit alpha (IL-11 receptor subunit alpha) (IL-11R subunit alpha) (IL-11R-alpha) (IL-11RA) [Cleaved into: Soluble interleukin-11 receptor subunit alpha (sIL-11R) (sIL-11RA) (sIL11RA)]	DISEASE: Craniosynostosis and dental anomalies (CRSDA) [MIM:614188]: A disorder characterized by craniosynostosis, maxillary hypoplasia, and dental anomalies, including malocclusion, delayed and ectopic tooth eruption, and/or supernumerary teeth. Some patients also display minor digit anomalies, such as syndactyly and/or clinodactyly. {ECO:0000269|PubMed:21741611}. Note=The disease is caused by v…	7670098; 8808281; 15164053; 15489334; 11141475; 26876177; 30279168; 21741611
Q14749	1	rs9471987	0.0769267	GNMT	Glycine N-methyltransferase (EC 2.1.1.20)	DISEASE: Glycine N-methyltransferase deficiency (GNMT deficiency) [MIM:606664]: The only clinical abnormalities in patients with this deficiency are mild hepatomegaly and chronic elevation of serum transaminases. {ECO:0000269|PubMed:11810299, ECO:0000269|PubMed:14739680}. Note=The disease is caused by variants affecting the gene represented in this entry.	9495250; 10843803; 14574404; 15489334; 8281755; 24275569; 15340920; 17660255; 11810299; 14651980; 14739680
Q14914	3	rs144875739 rs148410779 rs59773154	0.113685	PTGR1	Prostaglandin reductase 1 (PRG-1) (15-oxoprostaglandin 13-reductase) (EC 1.3.1.48) (Dithiolethione-inducible gene 1 protein) (D3T-inducible gene 1 protein) (DIG-1) (Leukotriene B4 12-hydroxydehydrogenase) (NAD(P)H-dependent alkenal/one oxidoreductase) (EC 1.3.1.74)	NA	14702039; 15164053; 15489334; 8576264; 21269460; 24275569; 25619643; 29192674;
Q14956	1	rs28458177	0.0316063	GPNMB	Transmembrane glycoprotein NMB (Hematopoietic growth factor inducible neurokinin-1 type)	DISEASE: Note=Increased expression levels in glioblastoma multiforme biopsy samples correlate with poor patient survival prognosis (PubMed:16609006). Has been proposed as a potential target for antibodies coupled to cytotoxic drugs in the context of cancer immunotherapy, including that of melanoma (PubMed:16489096). {ECO:0000269|PubMed:16489096, ECO:0000269|PubMed:16609006}.; DISEASE: Amyloidosis…	7814155; 12609765; 12975309; 12690205; 12853948; 15489334; 12643545; 16489096; 16609006; 17081065; 19159218; 25944712; 16959974; 29336782
Q14C87	1	rs61943549	0.023287	TMEM132D	Transmembrane protein 132D (Mature oligodendrocytes transmembrane protein) (Mature OL transmembrane protein)	NA	12966072; 11853319; 15489334; 17974005; 14702039
Q15063	1	rs962462	0.024315	POSTN	Periostin (PN) (Osteoblast-specific factor 2) (OSF-2)	NA	8363580; 12235007; 23946676; 15057823; 15489334; 11550156; 15082792; 16335952; 18450759; 19159218; 24275569; 26273833; 29086898; 29754429
Q15113	1	rs9801017	0.0206844	PCOLCE	Procollagen C-endopeptidase enhancer 1 (Procollagen COOH-terminal proteinase enhancer 1) (PCPE-1) (Procollagen C-proteinase enhancer 1) (Type 1 procollagen C-proteinase enhancer protein) (Type I procollagen COOH-terminal proteinase enhancer)	NA	7523404; 9799793; 9933570; 14702039; 15489334; 10625689; 22905912; 12670942
Q15166	1	rs149867961	0.0816432	PON3	Serum paraoxonase/lactonase 3 (EC 3.1.1.2) (EC 3.1.1.81) (EC 3.1.8.1)	NA	12690205; 12853948; 15489334; 8661009; 15772423; 16335952; 19690332; 24275569
Q15181	1	rs10823500	0.0751527	PPA1	Inorganic pyrophosphatase (EC 3.6.1.1) (Pyrophosphate phospho-hydrolase) (PPase)	NA	10542310; 10931946; 15164054; 15489334; 19413330; 19608861; 20068231; 21269460; 22223895; 22814378; 24275569; 16959974
Q15389	1	rs73701100	0.0109734	ANGPT1	Angiopoietin-1 (ANG-1)	NA	8980223; 7584026; 17974005; 16421571; 15489334; 12168954; 9204896; 12427764; 15284220; 18425120; 18425119; 19234476; 20054809; 20651738; 24275569
Q15738	1	rs6542680	0.0434493	NSDHL	Sterol-4-alpha-carboxylate 3-dehydrogenase, decarboxylating (EC 1.1.1.170) (Protein H105e3)	DISEASE: Congenital hemidysplasia with ichthyosiform erythroderma and limb defects (CHILD) [MIM:308050]: An X-linked dominant disorder of lipid metabolism with disturbed cholesterol biosynthesis, which typically results in male lethality. Clinically, it is characterized by congenital, unilateral, ichthyosisform erythroderma with striking lateralization, sharp midline demarcation, and ipsilateral …	10854409; 15164054; 15772651; 15489334; 8828036; 21269460; 22223895; 22814378; 23186163; 24275569; 25944712; 10710235; 11907515; 21129721; 32140747
Q15828	1	rs3825068	0.0177105	CST6	Cystatin-M (Cystatin-6) (Cystatin-E)	DISEASE: Ectodermal dysplasia 15, hypohidrotic/hair type (ECTD15) [MIM:618535]: A form of ectodermal dysplasia, a disorder due to abnormal development of two or more ectodermal structures. ECTD15 is an autosomal recessive form characterized by hypotrichosis and absence of sweating except with extreme exercise. Skin is dry from birth and eczematous lesions may develop in adulthood. Other features …	8995380; 9099741; 12839564; 15489334; 11348457; 30425301
Q15848	1	rs143257534	0.0091483	ADIPOQ	Adiponectin (30 kDa adipocyte complement-related protein) (Adipocyte complement-related 30 kDa protein) (ACRP30) (Adipocyte, C1q and collagen domain-containing protein) (Adipose most abundant gene transcript 1 protein) (apM-1) (Gelatin-binding protein)	DISEASE: Adiponectin deficiency (ADPND) [MIM:612556]: A condition that results in very low concentrations of plasma adiponectin. {ECO:0000269|PubMed:10918532}. Note=The disease is caused by variants affecting the gene represented in this entry.; DISEASE: Diabetes mellitus, non-insulin-dependent (NIDDM) [MIM:125853]: A multifactorial disorder of glucose homeostasis caused by a lack of sensitivity …	8619847; 10095105; 10403784; 15489334; 15340161; 8947845; 10961870; 10982546; 11479627; 12878598; 16497731; 19855092; 22905912; 22449980; 10918532; 11812766; 12086969; 12354786
Q16288	1	rs9944243	0.0103894	NTRK3	NT-3 growth factor receptor (EC 2.7.10.1) (GP145-TrkC) (Trk-C) (Neurotrophic tyrosine kinase receptor type 3) (TrkC tyrosine kinase)	DISEASE: Note=Defects in NTRK3 are associated with susceptibility to congenital heart defects (CHD). A disease characterized by congenital developmental abnormalities involving structures of the heart. CHD are the most common major birth defects and the leading cause of death from congenital malformations. {ECO:0000269|PubMed:25196463}.	7806211; 7823156; 9778053; 14702039; 16572171; 25196463; 25385546; 10388563; 17344846; 18293376
Q16549	1	rs9326248	0.358302	PCSK7	Proprotein convertase subtilisin/kexin type 7 (EC 3.4.21.-) (Lymphoma proprotein convertase) (Prohormone convertase 7) (Proprotein convertase 7) (PC7) (Proprotein convertase 8) (PC8) (hPC8) (Subtilisin/kexin-like protease PC7)	NA	8615762; 8564950; 14702039; 15489334; 10362256; 9341152
Q16610	1	rs12724450	0.0481829	ECM1	Extracellular matrix protein 1 (Secretory component p85)	DISEASE: Lipoid proteinosis (LiP) [MIM:247100]: Rare autosomal recessive disorder characterized by generalized thickening of skin, mucosae and certain viscera. Classical features include beaded eyelid papules and laryngeal infiltration leading to hoarseness. Histologically, there is widespread deposition of hyaline material and disruption/reduplication of basement membrane. {ECO:0000269|PubMed:11…	9367673; 9501329; 14702039; 16710414; 15489334; 11165938; 11292659; 11929856; 12604605; 16335952; 16512877; 19275936; 19139490; 24275569; 12603844
Q16627	1	rs7222922	0.128306	CCL14	C-C motif chemokine 14 (Chemokine CC-1/CC-3) (HCC-1/HCC-3) (HCC-1(1-74)) (NCC-2) (Small-inducible cytokine A14) [Cleaved into: HCC-1(3-74); HCC-1(4-74); HCC-1(9-74)]	NA	8551235; 9600961; 10213461; 15489334; 10978165; 11085751; 17691823
Q16666	1	rs72709516	0.0610402	IFI16	Gamma-interferon-inducible protein 16 (Ifi-16) (Interferon-inducible myeloid differentiation transcriptional activator)	NA	1526658; 7959953; 12894224; 14702039; 16710414; 15489334; 9718316; 7536752; 7806273; 9766636; 9642285; 11146555; 14654843; 14654789; 16964243; 18669648; 19690332; 19608861; 20388717; 20890285; 20068231; 21269460; 21575908; 21573174; 22046441; 22618232; 22291595; 23027953; 22691496; 23186163; 24198334; 24413532; 24275569; 24531343; 25218447; 25114211; 25772364; 28112733; 21397192; 22483801;
Q16674	2	rs2604877 rs4803378	0.328804	MIA	Melanoma-derived growth regulatory protein (Melanoma inhibitory activity protein)	NA	7923218; 8550608; 12230496; 15489334; 15340161; 19807924; 22419821; 11331761
Q16719	1	rs3768844	0.107799	KYNU	Kynureninase (EC 3.7.1.3) (L-kynurenine hydrolase)	DISEASE: Hydroxykynureninuria (HYXKY) [MIM:236800]: An inborn error of amino acid metabolism characterized by massive urinary excretion of large amounts of kynurenine, 3-hydroxykynurenine and xanthurenic acid. Affected individuals manifest renal tubular dysfunction, metabolic acidosis, psychomotor retardation, non-progressive encephalopathy, and muscular hypertonia. {ECO:0000269|PubMed:17334708, …	8706755; 9180257; 14702039; 15815621; 15489334; 11985583; 21269460; 22814378; 24275569; 17300176; 17334708; 28792876
Q24JP5	1	rs541591	0.0573586	TMEM132A	Transmembrane protein 132A (HSPA5-binding protein 1)	NA	10997877; 14702039; 15489334; 17974005; 26091039
Q2TAL6	1	rs481076	0.0512595	VWC2	Brorin (Brain-specific chordin-like protein) (von Willebrand factor C domain-containing protein 2)	NA	17400546; 12975309; 12690205; 15489334
Q2VWP7	1	rs2008336	0.0545371	PRTG	Protogenin (Protein Shen-Dan)	NA	14702039
Q4LDE5	4	rs10115459 rs113817740 rs2281937 rs78742138	0.0762709	SVEP1	Sushi, von Willebrand factor type A, EGF and pentraxin domain-containing protein 1 (CCP module-containing protein 22) (Polydom) (Selectin-like osteoblast-derived protein) (SEL-OB) (Serologically defined breast cancer antigen NY-BR-38)	NA	16206243; 14702039; 15164053; 15489334; 17974005; 12747765; 11062057; 22171320
Q5GFL6	1	rs35716048	0.0083864	VWA2	von Willebrand factor A domain-containing protein 2 (A domain-containing protein similar to matrilin and collagen) (AMACO) (Colon cancer secreted protein 2) (CCSP-2)	NA	14506275; 15580307; 14702039; 15164054; 15489334; 16959974
Q5SRI9	1	rs80268500	0.425154	MANEA	Glycoprotein endo-alpha-1,2-mannosidase (Endo-alpha mannosidase) (Endomannosidase) (hEndo) (EC 3.2.1.130) (Mandaselin)	NA	15760709; 15677381; 14702039; 17974005; 14574404; 15489334; 16959974
Q5VWK5	2	rs11581607 rs3762318	0.0396007	IL23R	Interleukin-23 receptor (IL-23 receptor) (IL-23R)	DISEASE: Inflammatory bowel disease 17 (IBD17) [MIM:612261]: A chronic, relapsing inflammation of the gastrointestinal tract with a complex etiology. It is subdivided into Crohn disease and ulcerative colitis phenotypes. Crohn disease may affect any part of the gastrointestinal tract from the mouth to the anus, but most frequently it involves the terminal ileum and colon. Bowel inflammation is tr…	12023369; 16372191; 16710414; 15489334; 17068223; 17587057; 17804789; 18800148; 21053369
Q6DN72	1	rs58240276	0.114399	FCRL6	Fc receptor-like protein 6 (FcR-like protein 6) (FcRL6) (Fc receptor homolog 6) (FcRH6) (IFGP6)	NA	17213291; 14702039; 16710414; 18991291; 20519654; 20933011
Q6IQ23	1	rs382280	0.0163095	PLEKHA7	Pleckstrin homology domain-containing family A member 7 (PH domain-containing family A member 7)	NA	14702039; 16554811; 15489334; 15144186; 19041755; 18669648; 19413330; 19690332; 21406692; 23186163; 24275569; 30463011
Q6NSJ0	1	rs10972076	0.0445395	MYORG	Myogenesis-regulating glycosidase (EC 3.2.1.-) (Uncharacterized family 31 glucosidase KIAA1161)	DISEASE: Basal ganglia calcification, idiopathic, 7, autosomal recessive (IBGC7) [MIM:618317]: A form of basal ganglia calcification, a genetically heterogeneous condition characterized by symmetric calcification in the basal ganglia and other brain regions. Affected individuals can either be asymptomatic or show a wide spectrum of neuropsychiatric symptoms, including parkinsonism, dystonia, trem…	15164053; 15489334; 10574461; 19159218; 19706595; 24275569; 29910000; 30656188; 31009047; 30460687; 30589467; 30895394
Q6NVY1	1	rs291447	0.189963	HIBCH	3-hydroxyisobutyryl-CoA hydrolase, mitochondrial (EC 3.1.2.4) (3-hydroxyisobutyryl-coenzyme A hydrolase) (HIB-CoA hydrolase) (HIBYL-CoA-H)	DISEASE: 3-hydroxyisobutryl-CoA hydrolase deficiency (HIBCHD) [MIM:250620]: An autosomal recessive inborn error of valine metabolism. It causes severely delayed psychomotor development, neurodegeneration, increased lactic acid, and brain lesions in the basal ganglia. {ECO:0000269|PubMed:17160907}. Note=The disease is caused by variants affecting the gene represented in this entry.	8824301; 15815621; 15489334; 19608861; 21269460; 23186163; 24275569; 25944712; 17160907
Q6P179	1	rs2927608	0.544961	ERAP2	Endoplasmic reticulum aminopeptidase 2 (EC 3.4.11.-) (Leukocyte-derived arginine aminopeptidase) (L-RAP)	NA	12799365; 15691326; 15489334; 16335952; 15908954; 16286653; 16585582; 17332242; 21269460; 22106953
Q6P4F1	1	rs2732317	0.0962487	FUT10	Alpha-(1,3)-fucosyltransferase 10 (EC 2.4.1.-) (Fucosyltransferase X) (Fuc-TX) (FucT-X) (Galactoside 3-L-fucosyltransferase 10) (Fucosyltransferase 10)	NA	11698403; 14702039; 15489334; 12370785; 19088067
Q6P995	1	rs76851721	0.0543309	FAM171B	Protein FAM171B	NA	14702039; 15815621; 15489334; 11853319; 17974005
Q6PI73	1	rs36629	0.0387345	LILRA6	Leukocyte immunoglobulin-like receptor subfamily A member 6 (Immunoglobulin-like transcript 8) (ILT-8) (Leukocyte Ig-like receptor)	NA	15057824; 15489334; 10941842;
Q6UW15	1	rs429694	0.0775846	REG3G	Regenerating islet-derived protein 3-gamma (REG-3-gamma) (Pancreatitis-associated protein 1B) (PAP-1B) (Pancreatitis-associated protein IB) (PAP IB) (Regenerating islet-derived protein III-gamma) (REG III) (Reg III-gamma) [Cleaved into: Regenerating islet-derived protein 3-gamma 16.5 kDa form; Regenerating islet-derived protein 3-gamma 15 kDa form]	NA	15556304; 15777617; 12975309; 14702039; 15815621; 15489334; 19095652; 15340161
Q6UWN8	2	rs10055396 rs1432688	0.254286	SPINK6	Serine protease inhibitor Kazal-type 6 (Kallikrein inhibitor)	NA	20667819; 12975309; 15489334; 15340161; 21439340
Q6UXI7	1	rs1468810	0.0359319	VIT	Vitrin	NA	10830112; 12975309; 14702039; 15815621; 15489334
Q6UXK2	1	rs351242	0.0170853	ISLR2	Immunoglobulin superfamily containing leucine-rich repeat protein 2 (Leucine-rich repeat domain and immunoglobulin domain-containing axon extension protein)	NA	10819331; 12168954; 12975309; 14702039
Q6UXM1	2	rs11172791 rs76158750	0.0519012	LRIG3	Leucine-rich repeats and immunoglobulin-like domains protein 3 (LIG-3)	NA	15203213; 12975309; 14702039
Q6UXV0	1	rs1032772	0.0167877	GFRAL	GDNF family receptor alpha-like	NA	12975309; 14574404; 28846097; 28846099; 28846098; 28953886; 29144449; 16959974
Q6WN34	1	rs11822234	0.0195266	CHRDL2	Chordin-like protein 2 (Breast tumor novel factor 1) (BNF-1) (Chordin-related protein 2)	NA	12853144; 15094188; 14660436; 12975309; 15489334; 15340161; 18780401; 26091039
Q6Y288	1	rs9544399	0.025553	B3GLCT	Beta-1,3-glucosyltransferase (Beta3Glc-T) (EC 2.4.1.-) (Beta 3-glucosyltransferase) (Beta-3-glycosyltransferase-like)	DISEASE: Peters-plus syndrome (PTRPLS) [MIM:261540]: An autosomal recessive disorder characterized by anterior eye-chamber abnormalities, disproportionate short stature, developmental delay, characteristic craniofacial features, cleft lip and/or palate. {ECO:0000269|PubMed:16909395}. Note=The disease is caused by variants affecting the gene represented in this entry.	12943678; 16899492; 14702039; 15057823; 15489334; 16909395
Q6YHK3	1	rs6909201	0.141068	CD109	CD109 antigen (150 kDa TGF-beta-1-binding protein) (C3 and PZP-like alpha-2-macroglobulin domain-containing protein 7) (Platelet-specific Gov antigen) (p180) (r150) (CD antigen CD109)	NA	11861284; 14980714; 16754747; 14702039; 17974005; 14574404; 11861285; 1984805; 16335952; 16263699; 19159218; 19349973; 21269460; 16959974; 25787250
Q6ZMJ2	1	rs2685413	0.0384426	SCARA5	Scavenger receptor class A member 5 (Scavenger receptor hlg)	NA	12975309; 14702039; 15489334
Q7LG56	1	rs28928597	0.0390612	RRM2B	Ribonucleoside-diphosphate reductase subunit M2 B (EC 1.17.4.1) (TP53-inducible ribonucleotide reductase M2 B) (p53-inducible ribonucleotide reductase small subunit 2-like protein) (p53R2)	DISEASE: Mitochondrial DNA depletion syndrome 8A (MTDPS8A) [MIM:612075]: A disorder due to mitochondrial dysfunction characterized by various combinations of neonatal hypotonia, neurological deterioration, respiratory distress, lactic acidosis, and renal tubulopathy. {ECO:0000269|PubMed:17486094, ECO:0000269|PubMed:18504129}. Note=The disease is caused by variants affecting the gene represented i…	10716435; 14702039; 17974005; 16421571; 15489334; 11517226; 11719458; 12615712; 14583450; 16376858; 19664747; 21269460; 19728742; 17486094; 18504129; 19667227; 26741492
Q7Z3B1	1	rs2220253	0.0108633	NEGR1	Neuronal growth regulator 1 (IgLON family member 4)	NA	17974005; 12975309; 14702039; 16710414; 15489334; 17566972
Q7Z4H8	1	rs74822968	0.00828028	POGLUT3	Protein O-glucosyltransferase 3 (EC 2.4.1.-) (KDEL motif-containing protein 2) (Protein O-xylosyltransferase POGLUT3) (EC 2.4.2.-)	NA	12975309; 14702039; 15489334; 19159218; 21269460; 25944712; 30127001; 34411563
Q7Z7M8	1	rs284663	0.272783	B3GNT8	UDP-GlcNAc:betaGal beta-1,3-N-acetylglucosaminyltransferase 8 (BGnT-8) (Beta-1,3-Gn-T8) (Beta-1,3-N-acetylglucosaminyltransferase 8) (Beta3Gn-T8) (EC 2.4.1.-)	NA	15486459; 15620693; 15917431; 18826941
Q86UD1	1	rs508205	0.0648722	OAF	Out at first protein homolog (HCV NS5A-transactivated protein 13 target protein 2)	NA	15489334
Q86UX2	1	rs12572683	0.0142752	ITIH5	Inter-alpha-trypsin inhibitor heavy chain H5 (ITI heavy chain H5) (ITI-HC5) (Inter-alpha-inhibitor heavy chain 5)	NA	14744536; 12975309; 14702039; 15498874; 15164054; 11853319; 17974005
Q86YB8	1	rs1254194	0.0703571	ERO1B	ERO1-like protein beta (ERO1-L-beta) (EC 1.8.4.-) (Endoplasmic reticulum oxidoreductase beta) (Endoplasmic reticulum oxidoreductin-1-like protein B) (Oxidoreductin-1-L-beta)	NA	10818100; 14702039; 16710414; 15489334; 11707400; 11847130; 12752442; 15161913; 16012172; 16263699; 21091435
Q86Z14	1	rs2926042	0.0763914	KLB	Beta-klotho (BKL) (BetaKlotho) (Klotho beta-like protein)	NA	15489334; 18829467; 19117008
Q8IW75	2	rs4900236 rs77822037	0.219768	SERPINA12	Serpin A12 (OL-64) (Visceral adipose tissue-derived serine protease inhibitor) (Vaspin) (Visceral adipose-specific serpin)	NA	16030142; 15489334; 28668641; 23370777; 26199422; 26529565; 27693231
Q8IX05	1	rs5002908	0.0338015	CD302	CD302 antigen (C-type lectin BIMLEC) (C-type lectin domain family 13 member A) (DEC205-associated C-type lectin 1) (Type I transmembrane C-type lectin receptor DCL-1) (CD antigen CD302)	NA	12824192; 14702039; 15815621; 7584026; 15489334; 17947679; 26725057
Q8IYS0	1	rs4422272	0.171096	GRAMD1C	Protein Aster-C (GRAM domain-containing protein 1C)	NA	12975309; 14702039; 15489334; 17974005; 24275569
Q8IYS2	1	rs11588551	0.0154159	KIAA2013	Uncharacterized protein KIAA2013	NA	16710414; 15489334; 17974005; 25944712
Q8IZS8	1	rs34084772	0.0162952	CACNA2D3	Voltage-dependent calcium channel subunit alpha-2/delta-3 (Voltage-gated calcium channel subunit alpha-2/delta-3) [Cleaved into: Voltage-dependent calcium channel subunit alpha-2-3; Voltage-dependent calcium channel subunit delta-3]	NA	11245980; 12181424; 15489334; 11687876
Q8N128	1	rs799498	0.110522	FAM177A1	Protein FAM177A1	NA	14702039; 17974005; 15489334; 18088087; 18669648; 19690332; 21269460; 22814378; 24275569
Q8N1Q1	1	rs17741049	0.070372	CA13	Carbonic anhydrase 13 (EC 4.2.1.1) (Carbonate dehydratase XIII) (Carbonic anhydrase XIII) (CA-XIII)	NA	14702039; 15489334; 14600151; 18618712;
Q8N428	1	rs147678983	0.0155266	GALNT16	Polypeptide N-acetylgalactosaminyltransferase 16 (EC 2.4.1.41) (Polypeptide GalNAc transferase 16) (GalNAc-T16) (Polypeptide GalNAc transferase-like protein 1) (GalNAc-T-like protein 1) (pp-GaNTase-like protein 1) (Polypeptide N-acetylgalactosaminyltransferase-like protein 1) (Protein-UDP acetylgalactosaminyltransferase-like protein 1) (UDP-GalNAc:polypeptide N-acetylgalactosaminyltransferase-lik…	NA	10574461; 14702039; 15489334; 22186971
Q8NBP7	1	rs631220	0.0400999	PCSK9	Proprotein convertase subtilisin/kexin type 9 (EC 3.4.21.-) (Neural apoptosis-regulated convertase 1) (NARC-1) (Proprotein convertase 9) (PC9) (Subtilisin/kexin-like protease PC9)	DISEASE: Hypercholesterolemia, familial, 3 (FHCL3) [MIM:603776]: A form of hypercholesterolemia, a disorder of lipoprotein metabolism characterized by elevated serum low-density lipoprotein (LDL) cholesterol levels, which result in excess deposition of cholesterol in tissues and leads to xanthelasma, xanthomas, accelerated atherosclerosis and increased risk of premature coronary heart disease. FH…	17971861; 14702039; 16710414; 12552133; 14622975; 17081983; 16912035; 17461796; 18197702; 18660751; 18498363; 18039658; 18799458; 18669648; 20068231; 22074827; 21149300; 22027821; 21406692; 22580899; 23186163; 26091039; 18280815; 18649882; 19930098; 19020338; 21943799; 19191301; 22417841; 22493497; 24808179; 17502100; 12730697; 16465619; 19319977; 22095935
Q8NBZ7	1	rs12617748	0.0108488	UXS1	UDP-glucuronic acid decarboxylase 1 (EC 4.1.1.35) (UDP-glucuronate decarboxylase 1) (UGD) (UXS-1)	NA	12391314; 12975309; 14702039; 15815621; 15489334; 19690332; 22814378; 25732826; 25944712;
Q8NEV9.Q14213	1	rs4905	0.188538	NA	NA	NA	NA
Q8NFM7	1	rs6776722	0.0905571	IL17RD	Interleukin-17 receptor D (IL-17 receptor D) (IL-17RD) (IL17Rhom) (Interleukin-17 receptor-like protein) (Sef homolog) (hSef)	DISEASE: Hypogonadotropic hypogonadism 18 with or without anosmia (HH18) [MIM:615267]: A disorder characterized by absent or incomplete sexual maturation by the age of 18 years, in conjunction with low levels of circulating gonadotropins and testosterone and no other abnormalities of the hypothalamic-pituitary axis. In some cases, it is associated with non-reproductive phenotypes, such as anosmia…	12958313; 14742870; 12975309; 17974005; 15489334; 12807873; 15239952; 23643382
Q8TAT2	1	rs11186737	0.0345634	FGFBP3	Fibroblast growth factor-binding protein 3 (FGF-BP3) (FGF-binding protein 3) (FGFBP-3)	NA	14702039; 16303743; 15164054; 15489334; 18669637
Q8TCV5	1	rs35017113	0.0138812	WFDC5	WAP four-disulfide core domain protein 5 (Putative protease inhibitor WAP1) (p53-responsive gene 5 protein)	NA	12206714; 12975309; 11780052; 15489334; 10441517
Q8TD46	2	rs7622812 rs77561169	0.286493	CD200R1	Cell surface glycoprotein CD200 receptor 1 (CD200 cell surface glycoprotein receptor) (Cell surface glycoprotein OX2 receptor 1)	NA	15274657; 12975309; 14702039; 16641997; 15489334; 15340161; 12960329; 24388216; 24275569
Q8TDQ1	2	rs2384955 rs57078316	0.389749	CD300LF	CMRF35-like molecule 1 (CLM-1) (CD300 antigen-like family member F) (Immune receptor expressed on myeloid cells 1) (IREM-1) (Immunoglobulin superfamily member 13) (IgSF13) (NK inhibitory receptor) (CD antigen CD300f)	NA	15184070; 15549731; 12975309; 14702039; 16625196; 15489334; 15340161; 22043923; 24035150; 17275839
Q8WVN6	1	rs79181084	0.0340053	SECTM1	Secreted and transmembrane protein 1 (Protein K-12)	NA	9480746; 14702039; 15489334; 10652336; 15742156
Q8WX77	1	rs2381871	0.0663026	IGFBPL1	Insulin-like growth factor-binding protein-like 1 (IGFBP-related protein 10) (Insulin-like growth factor-binding-related protein 4) (IGFBP-rP4)	NA	15845387; 15164053;
Q8WXD2	1	rs1378892	0.0852739	SCG3	Secretogranin-3 (Secretogranin III) (SgIII)	NA	12098761; 12975309; 14702039; 16572171; 15489334; 17200173; 19357184; 23234360; 29154827
Q92484	1	rs13192569	0.192737	SMPDL3A	Acid sphingomyelinase-like phosphodiesterase 3a (ASM-like phosphodiesterase 3a) (EC 3.1.4.-)	NA	14702039; 14574404; 15489334; 19159218; 25288789; 26783088
Q92563	1	rs1245540	0.0234913	SPOCK2	Testican-2 (SPARC/osteonectin, CWCV, and Kazal-like domains proteoglycan 2)	NA	10386950; 9039502; 12975309; 14702039; 15164054; 15489334; 15340161; 26091039
Q92583	2	rs16956811 rs8102	0.0600679	CCL17	C-C motif chemokine 17 (CC chemokine TARC) (Small-inducible cytokine A17) (Thymus and activation-regulated chemokine)	NA	8702936; 10493829; 15489334; 9521068; 10540332; 12832759
Q92626	1	rs34008669	0.0124818	PXDN	Peroxidasin homolog (EC 1.11.1.7) (Melanoma-associated antigen MG50) (Vascular peroxidase 1) (p53-responsive gene 2 protein)	DISEASE: Anterior segment dysgenesis 7 (ASGD7) [MIM:269400]: A form of anterior segment dysgenesis, a group of defects affecting anterior structures of the eye including cornea, iris, lens, trabecular meshwork, and Schlemm canal. Anterior segment dysgeneses result from abnormal migration or differentiation of the neural crest derived mesenchymal cells that give rise to components of the anterior …	10441517; 11103812; 18929642; 9039502; 15489334; 18318008; 19590037; 19159218; 21907015
Q92820	2	rs12676348 rs719235	0.165561	GGH	Gamma-glutamyl hydrolase (EC 3.4.19.9) (Conjugase) (GH) (Gamma-Glu-X carboxypeptidase)	NA	8816764; 10570974; 15489334; 10527932; 11005824; 12643545; 16945597; 17081065; 21269460; 24275569; 11953431
Q92832	1	rs61652119	0.114121	NELL1	Protein kinase C-binding protein NELL1 (NEL-like protein 1) (Nel-related protein 1)	NA	8975702; 14702039; 16554811; 15489334; 21723284; 16959974
Q92859	1	rs8026121	0.0144436	NEO1	Neogenin (Immunoglobulin superfamily DCC subclass member 2)	NA	9121761; 9169140; 16572171; 15489334; 16335952; 17204444; 18287331; 19349973; 19690332; 21149453; 23186163; 24275569;
Q93070	1	rs3887182	0.247111	ART4	Ecto-ADP-ribosyltransferase 4 (EC 2.4.2.31) (ADP-ribosyltransferase C2 and C3 toxin-like 4) (ARTC4) (Dombrock blood group carrier molecule) (Mono(ADP-ribosyl)transferase 4) (NAD(P)(+)--arginine ADP-ribosyltransferase 4) (CD antigen CD297)	NA	11001920; 11896313; 15489334; 9119374; 11520417; 20106667
Q93091	1	rs11622942	0.355776	RNASE6	Ribonuclease K6 (RNase K6) (EC 3.1.27.-)	NA	8836175; 15489334; 25075772; 27089320; 27013146
Q96AP7	1	rs11219769	0.0260902	ESAM	Endothelial cell-selective adhesion molecule	NA	11279107; 12975309; 14702039; 16554811; 15489334; 15340161; 19159218
Q96BQ1	1	rs3749290	0.0400821	FAM3D	Protein FAM3D	NA	12160727; 12975309; 14702039; 15489334; 16740002
Q96D42	1	rs6555820	0.11201	HAVCR1	Hepatitis A virus cellular receptor 1 (HAVcr-1) (Kidney injury molecule 1) (KIM-1) (T-cell immunoglobulin and mucin domain-containing protein 1) (TIMD-1) (T-cell immunoglobulin mucin receptor 1) (TIM) (TIM-1) (T-cell membrane protein 1) (CD antigen CD365)	NA	9658108; 15372022; 15489334; 17229699; 17471468; 18669648; 21536871; 23084921; 24703780; 29437974; 29742433; 32641828; 34359995; 14534576; 26487564
Q96DR5	1	rs141715080	0.00966988	BPIFA2	BPI fold-containing family A member 2 (Parotid secretory protein) (PSP) (Short palate, lung and nasal epithelium carcinoma-associated protein 2)	NA	12975309; 11780052; 15489334; 11971875; 16740002; 24581853
Q96DZ1	1	rs58359565	0.0147283	ERLEC1	Endoplasmic reticulum lectin 1 (ER lectin) (Erlectin) (XTP3-transactivated gene B protein)	NA	12975309; 14702039; 15815621; 15489334; 16531414; 18502753; 18264092; 25944712
Q96GP6	1	rs1638043	0.033519	SCARF2	Scavenger receptor class F member 2 (SRECRP-1) (Scavenger receptor expressed by endothelial cells 2 protein) (SREC-II)	DISEASE: Van den Ende-Gupta syndrome (VDEGS) [MIM:600920]: A syndrome characterized by craniofacial and skeletal abnormalities that include blepharophimosis, a flat and wide nasal bridge, narrow and beaked nose, hypoplastic maxilla with or without cleft palate and everted lower lip, prominent ears, down-slanting eyes, arachnodactyly, and camptodactyly. Patients present congenital joint contractur…	12154095; 10591208; 15489334; 19413330; 21406692; 24275569; 16959974; 20887961
Q96GW7	1	rs7541549	0.0144402	BCAN	Brevican core protein (Brain-enriched hyaluronan-binding protein) (BEHAB) (Chondroitin sulfate proteoglycan 7)	NA	11054543; 12975309; 16710414; 15489334; 19838169; 29777959
Q96IY4	1	rs4942471	0.14974	CPB2	Carboxypeptidase B2 (EC 3.4.17.20) (Carboxypeptidase U) (CPU) (Plasma carboxypeptidase B) (pCPB) (Thrombin-activable fibrinolysis inhibitor) (TAFI)	NA	1939207; 14702039; 15057823; 15489334; 10574983; 16335952; 16445295; 19159218; 22171320; 18559974; 20088943
Q96LL9	1	rs73702564	0.0382942	DNAJC30	DnaJ homolog subfamily C member 30, mitochondrial (Williams-Beuren syndrome chromosomal region 18 protein)	DISEASE: Note=DNAJC30 is located in the Williams-Beuren syndrome (WBS) critical region (PubMed:12073013, PubMed:30318146). WBS results from a hemizygous deletion of several genes on chromosome 7q11.23 thought to arise as a consequence of unequal crossing over between highly homologous low-copy repeat sequences flanking the deleted region (PubMed:30318146). WBS is an autosomal dominant disorder ch…	12073013; 14702039; 12853948; 15489334; 30318146;
Q96MK3	1	rs929477	0.0234653	FAM20A	Pseudokinase FAM20A	DISEASE: Amelogenesis imperfecta 1G (AI1G) [MIM:204690]: A disorder characterized by dental anomalies, gingival overgrowth, and nephrocalcinosis. Dental anomalies include hypoplastic amelogenesis imperfecta, intrapulpal calcifications, delay of tooth eruption, hypodontia/oligodontia, pericoronal radiolucencies and unerupted teeth. {ECO:0000269|PubMed:21549343, ECO:0000269|PubMed:21990045, ECO:000…	14702039; 12975309; 16625196; 15489334; 17974005; 15676076; 21549343; 23697977; 24259279; 24756937; 24275569; 25827751; 25636655; 25789606; 21990045; 23434854; 23468644; 24196488
Q96P31	1	rs7528684	0.137298	FCRL3	Fc receptor-like protein 3 (FcR-like protein 3) (FcRL3) (Fc receptor homolog 3) (FcRH3) (IFGP family protein 3) (hIFGP3) (Immune receptor translocation-associated protein 3) (SH2 domain-containing phosphatase anchor protein 2) (CD antigen CD307c)	DISEASE: Rheumatoid arthritis (RA) [MIM:180300]: An inflammatory disease with autoimmune features and a complex genetic component. It primarily affects the joints and is characterized by inflammatory changes in the synovial membranes and articular structures, widespread fibrinoid degeneration of the collagen fibers in mesenchymal tissues, and by atrophy and rarefaction of bony structures. {ECO:00…	11493702; 12051764; 14702039; 16710414; 15489334; 11929751; 15838509; 16176992; 16476711; 16859508; 17133579; 16849395; 16384851; 17179172; 17763442; 17952073; 19843936; 19494275; 20190142; 22392608; 23857366; 26629249; 26746625; 25862376; 16959974
Q96PD2	1	rs9864010	0.0396718	DCBLD2	Discoidin, CUB and LCCL domain-containing protein 2 (CUB, LCCL and coagulation factor V/VIII-homology domains protein 1) (Endothelial and smooth muscle cell-derived neuropilin-like protein)	NA	11447234; 11973641; 16641997; 15489334; 18669648
Q96PQ1	1	rs3826667	0.349303	SIGLEC12	Sialic acid-binding Ig-like lectin 12 (Siglec-12) (Sialic acid-binding Ig-like lectin-like 1) (Siglec-L1)	NA	11409877; 11546777; 12975309; 15489334
Q96SM3	1	rs13043754	0.104066	CPXM1	Probable carboxypeptidase X1 (EC 3.4.17.-) (Metallocarboxypeptidase CPX-1)	NA	14702039; 12975309; 11780052; 15489334
Q99727	1	rs454615	0.067585	TIMP4	Metalloproteinase inhibitor 4 (Tissue inhibitor of metalloproteinases 4) (TIMP-4)	NA	8939999; 9693046; 14702039; 15489334
Q99829	2	rs1204656 rs2425143	0.338377	CPNE1	Copine-1 (Chromobindin 17) (Copine I)	NA	9430674; 11780052; 15489334; 12522145; 12949241; 14674885; 18212740; 19539605; 19608861; 21087455; 21269460; 23263657; 25450385
Q99959	1	rs9919823	0.0055695	PKP2	Plakophilin-2	DISEASE: Arrhythmogenic right ventricular dysplasia, familial, 9 (ARVD9) [MIM:609040]: A congenital heart disease characterized by infiltration of adipose and fibrous tissue into the right ventricle and loss of myocardial cells, resulting in ventricular and supraventricular arrhythmias. {ECO:0000269|PubMed:15489853, ECO:0000269|PubMed:19533476, ECO:0000269|PubMed:19863551, ECO:0000269|PubMed:1995…	8922383; 16541075; 15489334; 10374264; 17525332; 18691976; 18669648; 19533476; 19369195; 20068231; 21062920; 21378009; 21406692; 23186163; 24275569; 24129315; 22781308; 15489853; 20031617; 19955750; 19863551
Q99969	1	rs3735167	0.0594355	RARRES2	Retinoic acid receptor responder protein 2 (Chemerin) (RAR-responsive protein TIG2) (Tazarotene-induced gene 2 protein)	NA	9204961; 10072769; 14702039; 12853948; 15489334; 14675762; 16096270; 17767914; 17635925; 18242188; 20011981; 20237162; 20817486; 22119008; 22634313; 22610747; 23216632; 23527010; 27716822
Q99988	1	rs112253475	0.00285768	GDF15	Growth/differentiation factor 15 (GDF-15) (Macrophage inhibitory cytokine 1) (MIC-1) (NSAID-activated gene 1 protein) (NAG-1) (NSAID-regulated gene 1 protein) (NRG-1) (Placental TGF-beta) (Placental bone morphogenetic protein) (Prostate differentiation factor)	DISEASE: Note=Plasma levels are increased in children with concomitant heart disease and failure to thrive but not in children with heart disease and normal body weight. {ECO:0000269|PubMed:28572090}.	9375789; 9348093; 9326641; 9593718; 14702039; 15057824; 15489334; 9426002; 11259636; 23468844; 28572090; 28846097; 28846099; 28846098; 28953886; 29144449; 29046435
Q9BQ16	2	rs17599599 rs6815538	0.07032	SPOCK3	Testican-3 (SPARC/osteonectin, CWCV, and Kazal-like domains proteoglycan 3)	NA	11751414; 12975309; 14702039; 15815621; 15489334
Q9BRX8	1	rs10887868	0.0171064	PRXL2A	Peroxiredoxin-like 2A (Peroxiredoxin-like 2 activated in M-CSF stimulated monocytes) (Protein PAMM) (Redox-regulatory protein FAM213A)	NA	12975309; 14702039; 16303743; 15164054; 15489334; 11483580; 19951071; 21269460; 24275569; 26438880
Q9BUD6	1	rs878323	0.0195115	SPON2	Spondin-2 (Differentially expressed in cancerous and non-cancerous lung cells 1) (DIL-1) (Mindin)	NA	10512675; 12975309; 14702039; 15815621; 15489334; 19153605
Q9BW30	1	rs7200971	0.0163861	TPPP3	Tubulin polymerization-promoting protein family member 3 (TPPP/p20)	NA	10810093; 10931946; 15489334; 17105200; 19633818; 22814378; 30667362;
Q9BWP8	2	rs6542680 rs77246730	0.366074	COLEC11	Collectin-11 (Collectin kidney protein 1) (CL-K1)	DISEASE: 3MC syndrome 2 (3MC2) [MIM:265050]: A form of 3MC syndrome, an autosomal recessive disorder characterized by facial dysmorphism, craniosynostosis, learning disability, and genital, limb and vesicorenal anomalies. Facial features include hypertelorism, blepharophimosis, blepharoptosis and highly arched eyebrows, cleft lip and/or palate. The term 3MC syndrome includes Carnevale, Mingarelli…	17179669; 12975309; 14702039; 15815621; 15489334; 17974005; 18669648; 20956340; 23954398; 24275569; 25912189; 21258343; 28301481
Q9BXJ0	1	rs2248863	0.0258819	C1QTNF5	Complement C1q tumor necrosis factor-related protein 5	DISEASE: Late-onset retinal degeneration (LORD) [MIM:605670]: Autosomal dominant disorder characterized by onset in the fifth to sixth decade with night blindness and punctate yellow-white deposits in the retinal fundus, progressing to severe central and peripheral degeneration, with choroidal neovascularization and chorioretinal atrophy. {ECO:0000269|PubMed:12944416, ECO:0000269|PubMed:22892318}…	12975309; 16554811; 15489334; 17974005; 15340161; 22892318; 12944416
Q9BXJ4	1	rs840390	0.00944312	C1QTNF3	Complement C1q tumor necrosis factor-related protein 3 (Collagenous repeat-containing sequence 26 kDa protein) (CORS26) (Secretory protein CORS26)	NA	20952387; 12975309; 14702039; 16303743; 17974005; 15372022; 15489334; 14654242; 19139490
Q9BXY4	1	rs3734626	0.0520005	RSPO3	R-spondin-3 (Protein with TSP type-1 repeat) (hPWTSR) (Roof plate-specific spondin-3) (hRspo3) (Thrombospondin type-1 domain-containing protein 2)	NA	12463421; 14702039; 14574404; 15489334; 21909076; 21727895; 22615920; 26766444; 29769720
Q9BYB0	1	rs6010042	0.0403114	SHANK3	SH3 and multiple ankyrin repeat domains protein 3 (Shank3) (Proline-rich synapse-associated protein 2) (ProSAP2)	DISEASE: Note=A chromosomal aberration involving SHANK3 is found in patients with chromosome 22q13.3 deletion syndrome. Translocation t(12;22)(q24.1;q13.3) with APPL2/DIP13B. {ECO:0000269|PubMed:11431708}.; DISEASE: Note=Defects in SHANK3 are associated with neuropsychiatric disorders such as autism spectrum disorders (ASD), bipolar affective disorders and early dementia onset. ASD are characteri…	10591208; 11258795; 18088087; 19690332; 24186872; 11431708; 10806096; 12504591; 22922660; 23758760; 24153177; 24132240; 24275569; 28130356; 17999366; 17173049; 20385823; 22892527
Q9BYC5	3	rs4899172 rs6573606 rs7151690	0.679031	FUT8	Alpha-(1,6)-fucosyltransferase (Alpha1-6FucT) (EC 2.4.1.68) (Fucosyltransferase 8) (GDP-L-Fuc:N-acetyl-beta-D-glucosaminide alpha1,6-fucosyltransferase) (GDP-fucose--glycoprotein fucosyltransferase) (Glycoprotein 6-alpha-L-fucosyltransferase)	DISEASE: Congenital disorder of glycosylation with defective fucosylation 1 (CDGF1) [MIM:618005]: A form of congenital disorder of glycosylation, a genetically heterogeneous group of multisystem disorders caused by a defect in glycoprotein biosynthesis and characterized by under-glycosylated serum glycoproteins. Congenital disorders of glycosylation result in a wide variety of clinical features, …	9133635; 10814706; 14514715; 14702039; 12508121; 15489334; 10764839; 25171405; 29304374; 17172260; 30237576
Q9BZM4	1	rs17054300	0.0106061	ULBP3	UL16-binding protein 3 (ALCAN-gamma) (NKG2D ligand 3) (N2DL-3) (NKG2DL3) (Retinoic acid early transcript 1N)	NA	11239445; 14702039; 14574404; 15489334; 11491531; 11827464; 11777960; 12753652; 20530255; 23186163; 11754823
Q9C0C4	1	rs112826173	0.018951	SEMA4C	Semaphorin-4C	NA	12975309; 15489334; 11214970; 17498836; 19413330; 23186163; 24275569
Q9GZN4	1	rs3810801	0.0417459	PRSS22	Brain-specific serine protease 4 (BSSP-4) (EC 3.4.21.-) (Serine protease 22) (Serine protease 26) (Tryptase epsilon)	NA	11602603; 12975309; 15616553; 15489334
Q9GZP0	1	rs10895596	0.163538	PDGFD	Platelet-derived growth factor D (PDGF-D) (Iris-expressed growth factor) (Spinal cord-derived growth factor B) (SCDGF-B) [Cleaved into: Platelet-derived growth factor D, latent form (PDGFD latent form); Platelet-derived growth factor D, receptor-binding form (PDGFD receptor-binding form)]	NA	11162582; 11331881; 11331882; 12107412; 12975309; 14702039; 15489334; 12427128; 11342471; 11980634; 14514732; 15271796; 16279938; 15988036; 20434526; 16959974
Q9H013	1	rs7728609	0.0265514	ADAM19	Disintegrin and metalloproteinase domain-containing protein 19 (ADAM 19) (EC 3.4.24.-) (Meltrin-beta) (Metalloprotease and disintegrin dendritic antigen marker) (MADDAM)	NA	10887142; 11162584; 15372022; 12615925; 16959974; 18772397
Q9H0R4	1	rs76922914	0.099277	HDHD2	Haloacid dehalogenase-like hydrolase domain-containing protein 2	NA	11230166; 14702039; 15489334;
Q9H0V9	1	rs2271893	0.0216554	LMAN2L	VIP36-like protein (Lectin mannose-binding 2-like) (LMAN2-like protein)	DISEASE: Mental retardation, autosomal recessive 52 (MRT52) [MIM:616887]: A form of mental retardation, a disorder characterized by significantly below average general intellectual functioning associated with impairments in adaptive behavior and manifested during the developmental period. MRT52 clinical features include global developmental delay, severe intellectual disability with poor speech, …	12609988; 11230166; 12975309; 14702039; 16303743; 17974005; 15815621; 15489334; 12878160; 21269460; 25944712; 26566883
Q9H3S3	1	rs7114195	0.27224	TMPRSS5	Transmembrane protease serine 5 (EC 3.4.21.-) (Spinesin)	DISEASE: Note=Defects in TMPRSS5 may be a cause of deafness. {ECO:0000269|PubMed:17918732}.	11741986; 16554811; 17918732
Q9H3U7	1	rs55830022	0.0403537	SMOC2	SPARC-related modular calcium-binding protein 2 (Secreted modular calcium-binding protein 2) (SMOC-2) (Smooth muscle-associated protein 2) (SMAP-2)	DISEASE: Dentin dysplasia 1 (DTDP1) [MIM:125400]: A dental defect in which both primary and secondary dentitions are affected. The clinical crowns of both permanent and deciduous teeth are of normal shape, form and color in most cases, although they may be slightly opalescent and blue or brown. Teeth may be very mobile and exfoliate spontaneously because of inadequate root formation. On radiograp…	12031507; 14702039; 17974005; 14574404; 15489334; 12741954; 16774925; 22152679
Q9H4F8	2	rs138345705 rs61977392	0.0457493	SMOC1	SPARC-related modular calcium-binding protein 1 (Secreted modular calcium-binding protein 1) (SMOC-1)	DISEASE: Ophthalmoacromelic syndrome (OAS) [MIM:206920]: A rare disorder presenting with ocular anomalies, ranging from mild microphthalmia to true anophthalmia, and limb anomalies. Limb malformations include fused 4th and 5th metacarpals and short 5th finger in hands, and oligodactyly in foot (four toes). Most patients have bilateral anophthalmia/ microphthalmia, but unilateral abnormality is al…	12130637; 14702039; 12508121; 15489334; 20359165; 21194678; 21194680; 21750680; 23646827
Q9H5V8	1	rs7621542	0.010368	CDCP1	CUB domain-containing protein 1 (Membrane glycoprotein gp140) (Subtractive immunization M plus HEp3-associated 135 kDa protein) (SIMA135) (Transmembrane and associated with src kinases) (CD antigen CD318)	NA	11466621; 12660814; 16007225; 12975309; 14702039; 16641997; 15489334; 14739293; 8647901; 12799299; 15153610; 15851033; 16404722; 17335815; 21269460
Q9H665	1	rs146222776	0.03463	IGFLR1	IGF-like family receptor 1 (Transmembrane protein 149) (U2 small nuclear RNA auxiliary factor 1-like 4)	NA	14702039; 15057824; 15489334; 21454693
Q9H7M9	1	rs10762477	0.0184426	VSIR	V-type immunoglobulin domain-containing suppressor of T-cell activation (Platelet receptor Gi24) (Stress-induced secreted protein-1) (Sisp-1) (V-set domain-containing immunoregulatory receptor) (V-set immunoregulatory receptor)	NA	15498874; 14702039; 12975309; 15164054; 15489334; 15340161; 19367720; 18669648; 19690332; 20666777; 20068231; 23186163; 24691993; 24275569
Q9H8J5	1	rs2160588	0.053193	MANSC1	MANSC domain-containing protein 1 (Loss of heterozygosity 12 chromosomal region 3 protein)	NA	12975309; 14702039; 16541075; 15489334; 11896457
Q9HB29	1	rs1997504	0.0246365	IL1RL2	Interleukin-1 receptor-like 2 (EC 3.2.2.6) (IL-36 receptor) (IL-36R) (Interleukin-1 receptor-related protein 2) (IL-1Rrp2) (IL1R-rp2)	NA	10882729; 8898719; 15815621; 15489334; 11466363; 16646978; 24829417
Q9HBB8	1	rs185053145	0.0517048	CDHR5	Cadherin-related family member 5 (Mu-protocadherin) (Mucin and cadherin-like protein) (Mucin-like protocadherin) (MLPCDH)	NA	11031102; 12975309; 14702039; 16554811; 12167596; 16335952; 24725409; 24275569; 26812018
Q9HC16	1	rs738469	0.0105153	APOBEC3G	DNA dC->dU-editing enzyme APOBEC-3G (EC 3.5.4.38) (APOBEC-related cytidine deaminase) (APOBEC-related protein) (ARCD) (APOBEC-related protein 9) (ARP-9) (CEM-15) (CEM15) (Deoxycytidine deaminase) (A3G)	NA	14557625; 14702039; 15461802; 10591208; 15489334; 11863358; 12167863; 12808466; 12809610; 12808465; 12859895; 12970355; 14527406; 14528301; 14528300; 12683974; 14557052; 14565218; 15054139; 15031497; 16527742; 17020885; 16378963; 16699599; 18304004; 18448976; 18842592; 18667511; 18836454; 19458006; 19008196; 20219927; 20335265; 20308164; 20510315; 21659520; 21123384; 21835787; 21239176; 21489586;…
Q9HCB6	1	rs10832172	0.0263548	SPON1	Spondin-1 (F-spondin) (Vascular smooth muscle cell growth-promoting factor)	NA	11368520; 14702039; 15489334; 9872452; 12168954; 12096136; 19020352; 18602404; 21569239
Q9HCN6	1	rs1654439	0.12174	GP6	Platelet glycoprotein VI (GPVI) (Glycoprotein 6)	DISEASE: Bleeding disorder, platelet-type, 11 (BDPLT11) [MIM:614201]: A mild to moderate bleeding disorder caused by defective platelet activation and aggregation in response to collagen. {ECO:0000269|PubMed:19549989, ECO:0000269|PubMed:19552682}. Note=The disease is caused by variants affecting the gene represented in this entry.	11027634; 10961879; 15057824; 15489334; 9295288; 16014566; 16405521; 18955485; 20946164; 21552524; 16861347; 19549989; 19552682
Q9HDC9	1	rs8125909	0.0201854	APMAP	Adipocyte plasma membrane-associated protein (Protein BSCv)	NA	10945474; 14702039; 11780052; 15489334; 12975309; 12754519; 16335952; 18513186; 19159218; 21269460; 22814378; 23186163; 24275569; 25944712
Q9NP99	1	rs13210325	0.061107	TREM1	Triggering receptor expressed on myeloid cells 1 (TREM-1) (Triggering receptor expressed on monocytes 1) (CD antigen CD354)	NA	10799849; 11922939; 14702039; 14574404; 15489334; 11323674; 17568691; 17098818; 21659545; 21393102; 25595774; 26561551; 29568119; 14656437; 15351648; 16959974
Q9NPF2	1	rs1650132	0.0228774	CHST11	Carbohydrate sulfotransferase 11 (EC 2.8.2.5) (Chondroitin 4-O-sulfotransferase 1) (Chondroitin 4-sulfotransferase 1) (C4S-1) (C4ST-1) (C4ST1)	DISEASE: Note=A chromosomal aberration involving CHST11 is found in B-cell chronic lymphocytic leukemias. Translocation t(12;14)(q23;q32) with IgH. {ECO:0000269|PubMed:15273723}.; DISEASE: Osteochondrodysplasia, brachydactyly, and overlapping malformed digits (OCBMD) [MIM:618167]: An autosomal recessive disorder characterized by bilateral symmetric skeletal defects that primarily affect the limbs…	11056388; 10781601; 14702039; 15489334; 12847091; 15273723; 15628971; 22814378; 29514872
Q9NPH0	2	rs12145385 rs3753428	0.450947	ACP6	Lysophosphatidic acid phosphatase type 6 (EC 3.1.3.2) (Acid phosphatase 6, lysophosphatidic) (Acid phosphatase-like protein 1) (PACPL1)	NA	10506173; 12010880; 24722188; 12975309; 14702039; 16710414; 15489334; 15340161; 23807634
Q9NQ30	1	rs4865911	0.00535062	ESM1	Endothelial cell-specific molecule 1 (ESM-1)	NA	8702785; 14702039; 15372022; 15489334; 20616313; 20581009
Q9NR71	2	rs12411860 rs1369862	0.0896508	ASAH2	Neutral ceramidase (N-CDase) (NCDase) (EC 3.5.1.-) (EC 3.5.1.23) (Acylsphingosine deacylase 2) (BCDase) (LCDase) (hCD) (N-acylsphingosine amidohydrolase 2) (Non-lysosomal ceramidase) [Cleaved into: Neutral ceramidase soluble form]	NA	14557071; 15946935; 15164054; 10781606; 11278489; 15489334; 15845354; 16061940; 16229686; 17475390; 17334805; 19345744; 24798654; 30154232; 26190575
Q9NS15	2	rs10896017 rs67924081	0.0598416	LTBP3	Latent-transforming growth factor beta-binding protein 3 (LTBP-3)	DISEASE: Dental anomalies and short stature (DASS) [MIM:601216]: A disorder characterized by hypoplastic amelogenesis imperfecta, significant short stature, brachyolmia-like anomalies including platyspondyly with short pedicles, narrow intervertebral and interpedicular distances, rectangular-shaped vertebrae with posterior scalloping and herniation of the nuclei, and broad femoral necks. Dental a…	12154076; 9620332; 15489334; 17974005; 10930463; 10743502; 11104663; 16157329; 27339457; 19344874; 27068007
Q9NS85	1	rs117399000	0.0253965	CA10	Carbonic anhydrase-related protein 10 (Carbonic anhydrase-related protein X) (CA-RP X) (CARP X) (Cerebral protein 15)	NA	11311946; 9921901; 11230166; 12975309; 14702039; 16625196; 15489334
Q9NS98	1	rs1011063	0.01725	SEMA3G	Semaphorin-3G (Semaphorin sem2)	NA	14702039; 15489334
Q9NTK5	1	rs77345174	0.0187786	OLA1	Obg-like ATPase 1 (DNA damage-regulated overexpressed in cancer 45) (DOC45) (GTP-binding protein 9)	NA	20053727; 11230166; 14702039; 15489334; 19608861; 21269460; 24275569; 25944712; 17430889; 16959974
Q9NTU7	1	rs74447607	0.0146931	CBLN4	Cerebellin-4 (Cerebellin-like glycoprotein 1)	NA	12975309; 14702039; 11780052; 15489334; 15340161
Q9NUM4	1	rs10950398	0.0352979	TMEM106B	Transmembrane protein 106B	DISEASE: Ubiquitin-positive frontotemporal dementia (UP-FTD) [MIM:607485]: Frontotemporal dementia (FTD) is the second most common cause of dementia in people under the age of 65 years. It is an autosomal dominant neurodegenerative disease. {ECO:0000269|PubMed:20154673, ECO:0000269|PubMed:21178100, ECO:0000269|PubMed:22895706, ECO:0000269|PubMed:23742080}. Note=The gene represented in this entry …	14702039; 12690205; 12853948; 15489334; 17081983; 19159218; 20154673; 20068231; 21178100; 22511793; 22895706; 23136129; 23742080; 23186163; 24488309; 24442578; 24385136; 24357581; 25255805; 29186371; 29444210
Q9NZ08	2	rs12520053 rs26496	0.485085	ERAP1	Endoplasmic reticulum aminopeptidase 1 (EC 3.4.11.-) (ARTS-1) (Adipocyte-derived leucine aminopeptidase) (A-LAP) (Aminopeptidase PILS) (Puromycin-insensitive leucyl-specific aminopeptidase) (PILS-AP) (Type 1 tumor necrosis factor receptor shedding aminopeptidase regulator)	NA	10220586; 11481040; 9628581; 12168954; 12975309; 15489334; 11056387; 15908954; 16286653; 18445477; 19159218; 21269460; 24275569; 21478864
Q9NZA1	1	rs76801943	0.0106468	CLIC5	Chloride intracellular channel protein 5	DISEASE: Deafness, autosomal recessive, 103 (DFNB103) [MIM:616042]: A form of sensorineural deafness with onset in early childhood. Hearing impairment progresses from mild to severe or even profound before the second decade, and is accompanied by vestibular areflexia. {ECO:0000269|PubMed:24781754}. Note=The disease is caused by variants affecting the gene represented in this entry.	10793131; 12163479; 14702039; 16303743; 14574404; 15489334; 15184393; 18028448; 20335315; 24781754
Q9NZP8	3	rs113899462 rs12426152 rs6488561	0.066058	C1RL	Complement C1r subcomponent-like protein (C1r-LP) (C1r-like protein) (EC 3.4.21.-) (C1r-like serine protease analog protein) (CLSPa)	NA	15358180; 15527420; 16541075; 15385675; 16335952; 19159218; 19139490
[truncated: 40 more rows]

## Sheet: ST4
ST4 Detailed information of plasma proteins in group C (trans-pQTLs only)
[truncated: 542 more rows]

## Sheet: ST5
ST5 Detailed information of plasma proteins in group D (all pQTLs)
[truncated: 886 more rows]

[truncated: 9 more sheets: ST6, ST7, ST8, ST9, ST10, ST11, ST12, ST13, ST14]
